# Supplementary material for: The Borrelia burgdorferi RelA/SpoT Homolog and Stringent Response Regulate Survival in the Tick Vector and Global Gene Expression during Starvation
Source: PLoS Pathog. 2015 Sep 15;11(9):e1005160. doi: 10.1371/journal.ppat.1005160 (PMC4570706; doi:10.1371/journal.ppat.1005160)
Supplement: S2 Table — (XLSX) [file ppat.1005160.s007.xlsx]

## Sheet: WT starve downregulated
X	id	chr	Symbol	GeneID	description	category	stationary	starve	fold change	log2FoldChange	pval	padj	edgeR.pvalues	edgeR.adjpvalues
298	BB_0304	chr	murF	1195141	UDP-N-acetylmuramoyl-tripeptide--D-alanyl-D-alanine ligas	CD	525.244	242.089	-2.16963	-1.11745	2.89785e-13	9.78201e-12	5.59014e-18	2.03599e-16
824	BB_A0078	lp54	NA	11473656	lipoprotein	CE	1913.01	653.649	-2.92667	-1.54926	6.60497e-20	4.35299e-18	1.68976e-29	1.23086e-27
879	BB_A64	lp54	NA	1194352	P35 antigen	CE	5001.03	1879.93	-2.66022	-1.41155	3.85447e-38	5.33458e-35	1.09236e-40	2.51971e-38
264	BB_0270	chr	flhF	1195107	flagellar biosynthesis regulator FlhF	CM	1231.89	567.141	-2.17211	-1.1191	5.04526e-19	2.90943e-17	4.86584e-26	2.92797e-24
270	BB_0276	chr	fliZ	1195113	flagellar biosynthesis protein FliZ	CM	1121.01	452.315	-2.47839	-1.3094	3.38906e-24	4.26406e-22	1.24694e-32	1.43814e-30
659	BB_0681	chr	mcp5	1195533	methyl-accepting chemotaxis protein	CM	19906	7161.3	-2.77967	-1.47491	1.31838e-22	1.21643e-20	1.24862e-41	3.45619e-39
87	BB_0090	chr	atpK	1194926	V-type ATP synthase subunit K	MT	1997.78	863.627	-2.31324	-1.20992	7.03861e-25	1.21768e-22	7.16999e-34	9.92327e-32
117	BB_0120	chr	uppS	1194955	isoprenyl transferase	MT	3164.2	1440.24	-2.197	-1.13553	1.06673e-24	1.6404e-22	4.38332e-30	3.79158e-28
368	BB_0377	chr	luxS	1195214	S-ribosylhomocysteine lyase	MT	252.101	93.5439	-2.69501	-1.43029	2.84695e-06	2.57528e-05	8.30499e-15	1.85389e-13
526	BB_0547	chr	coaE	1195394	dephospho-CoA kinase	MT	202.261	41.5024	-4.87348	-2.28495	9.35762e-21	6.81629e-19	3.47768e-32	3.70239e-30
516	BB_0536	chr	pqqL	1195382	zinc protease	PD	2624.17	1188.8	-2.20741	-1.14235	3.21557e-24	4.26406e-22	6.34771e-28	3.99328e-26
14	BB_0014	chr	priA	1194850	primosomal protein N	RR	282.072	125.231	-2.25242	-1.17147	3.73182e-10	7.27443e-09	3.42803e-14	6.97706e-13
560	BB_0581	chr	recG	1195428	ATP-dependent DNA helicase RecG	RR	3785.54	1437.67	-2.63311	-1.39677	1.72419e-36	1.19314e-33	1.20584e-44	5.56294e-42
771	BB_0798	chr	comF	1195656	competence protein F	RR	508.848	230.873	-2.20402	-1.14014	1.06629e-13	3.78398e-12	1.78432e-16	5.36846e-15
33	BB_0033	chr	smpB	1194869	SsrA-binding protein	TL	288.911	128.492	-2.24847	-1.16895	2.56257e-10	5.29343e-09	4.69151e-15	1.06443e-13
138	BB_0141	chr	besA	1194976	membrane fusion protein	TP	1754.02	716.052	-2.44957	-1.29253	3.0146e-25	5.9603e-23	6.7923e-30	5.52973e-28
310	BB_0317	chr	NA	1195154	integral membrane protein	TP	240.316	118.667	-2.02512	-1.01801	1.42191e-07	1.62639e-06	2.63738e-10	3.3183e-09
538	BB_0559	chr	crr	1195406	PTS system glucose-specific transporter subunit IIA	TP	12321.2	5834.89	-2.11164	-1.07836	2.64808e-22	2.29059e-20	2.43526e-20	1.1622e-18
1083	BB_J26	lp38	NA	1194278	ABC transporter ATP-binding protein	TP	161.111	50.0793	-3.21712	-1.68577	1.7883e-11	4.66982e-10	7.2987e-17	2.34916e-15
13	BB_0013	chr	NA	1194849	hypothetical protein	U	151.151	53.5306	-2.82364	-1.49756	1.5146e-09	2.40943e-08	1.68195e-15	4.39211e-14
71	BB_0073	chr	NA	1194909	hypothetical protein	U	121.935	58.443	-2.08639	-1.06101	3.55834e-05	0.000255168	4.22875e-08	3.61271e-07
75	BB_0077	chr	NA	1194913	hypothetical protein	U	192.799	78.2733	-2.46315	-1.30051	3.33748e-09	4.86218e-08	3.9742e-15	9.64965e-14
100	BB_0103	chr	NA	1194939	hypothetical protein	U	464.292	216.743	-2.14213	-1.09905	4.36001e-12	1.23148e-10	2.12479e-16	6.25684e-15
121	BB_0124	chr	NA	1194959	hypothetical protein	U	286.478	123.77	-2.31461	-1.21077	6.06503e-11	1.42271e-09	4.10872e-12	6.11449e-11
136	BB_0139	chr	NA	1194974	hypothetical protein	U	261.157	113.435	-2.30227	-1.20306	5.93475e-10	1.08075e-08	4.20789e-15	1.00409e-13
165	BB_0170	chr	NA	1195005	hypothetical protein	U	2272.13	1056.23	-2.15117	-1.10512	4.86576e-22	3.9613e-20	7.84847e-31	7.24152e-29
238	BB_0244	chr	NA	1195081	hypothetical protein	U	1376.26	619.345	-2.22212	-1.15194	5.0014e-21	3.84552e-19	9.36997e-20	3.92971e-18
299	BB_0305	chr	NA	1195142	hypothetical protein	U	56.0311	15.2196	-3.68151	-1.8803	4.4768e-06	3.89679e-05	4.45832e-10	5.14193e-09
312	BB_0319	chr	NA	1195156	hypothetical protein	U	602.086	267.333	-2.2522	-1.17133	1.91937e-15	9.48718e-14	1.58025e-21	8.10023e-20
313	BB_0321	chr	NA	1195158	hypothetical protein	U	102.098	46.3731	-2.20166	-1.13859	3.89065e-05	0.000276136	6.2144e-07	4.41063e-06
354	BB_0363	chr	NA	1195200	hypothetical protein	U	486.474	230.854	-2.10728	-1.07538	3.93908e-09	5.67884e-08	1.4737e-14	3.23747e-13
397	BB_0406	chr	NA	1195244	hypothetical protein	U	8557.78	3773.49	-2.26787	-1.18134	6.14586e-15	2.83529e-13	3.30391e-25	1.90525e-23
445	BB_0459	chr	NA	1195304	hypothetical protein	U	3724.38	1143.11	-3.2581	-1.70403	9.99541e-35	4.61122e-32	2.9827e-59	4.12806e-56
592	BB_0614	chr	NA	1195463	hypothetical protein	U	1169.28	445.672	-2.62364	-1.39157	3.6216e-26	8.35384e-24	4.50203e-33	5.66437e-31
781	BB_0808	chr	NA	1195666	hypothetical protein	U	852.431	353.107	-2.41409	-1.27148	1.63135e-20	1.12889e-18	1.40548e-29	1.08066e-27
853	BB_A37	lp54	NA	1194396	hypothetical protein	U	783.262	211.585	-3.70188	-1.88826	1.04444e-19	6.28482e-18	1.03124e-34	1.58581e-32
1082	BB_J25	lp38	NA	1194312	hypothetical protein	U	733.509	235.071	-3.12038	-1.64172	2.81903e-29	7.80307e-27	1.90838e-39	3.77315e-37
1085	BB_J28	lp38	NA	1194293	hypothetical protein	U	503.551	161.932	-3.10964	-1.63675	9.37351e-24	1.04404e-21	2.01861e-35	3.4922e-33
1086	BB_J29	lp38	NA	1194294	hypothetical protein	U	87.7233	40.2639	-2.17871	-1.12347	0.000179653	0.00109053	1.79312e-07	1.40208e-06
1253	BB_P26	cp32-1	NA	1194454	hypothetical protein	U	116.04	33.5702	-3.45663	-1.78937	1.12046e-07	1.33301e-06	2.53956e-14	5.32537e-13
