# Supplementary material for: The Borrelia burgdorferi RelA/SpoT Homolog and Stringent Response Regulate Survival in the Tick Vector and Global Gene Expression during Starvation
Source: PLoS Pathog. 2015 Sep 15;11(9):e1005160. doi: 10.1371/journal.ppat.1005160 (PMC4570706; doi:10.1371/journal.ppat.1005160)
Supplement: S3 Table — (XLSX) [file ppat.1005160.s008.xlsx]

## Sheet: WT recovery upregulated
X	id	chr	Symbol	GeneID	description	category	starve	recovery	fold change	log2FoldChange	pval	padj	edgeR.pvalues	edgeR.adjpvalues
1297	BB_Q31	lp56	blyB	1194767	BlyB	BP	27.9587	74.8423	2.67688	1.42055	0.00776617	0.0220566	3.31282e-05	0.000117371
1313	BB_Q50	lp56	NA	1194782	phage terminase large subunit	BP	42.7038	86.3189	2.02134	1.01531	0.0074292	0.0213153	0.00036624	0.0010551
298	BB_0304	chr	murF	1195141	UDP-N-acetylmuramoyl-tripeptide--D-alanyl-D-alanine ligas	CD	360.853	834.881	2.31363	1.21016	6.15237e-11	1.1509e-09	2.8257e-16	5.82935e-15
739	BB_0767	chr	murG	1195624	UDP-N-acetylglucosamine--N-acetylmuramyl-(pentapeptide) pyrophosphoryl-undecaprenol N-acetylglucosamine transferase	CD	119.619	434.967	3.63626	1.86245	5.26135e-16	2.23687e-14	2.04163e-23	8.68002e-22
979	BB_F23	lp28-1	NA	1194077	PF49	CD	151.317	364.936	2.41173	1.27007	2.88924e-08	3.61929e-07	4.34333e-13	5.9162e-12
1058	BB_I22	lp28-4	NA	1194178	PF-49 protein	CD	74.7925	164.61	2.20088	1.13808	0.000108084	0.000528824	1.43458e-06	6.96439e-06
1214	BB_N32	cp32-9	NA	1194716	PF-32 protein	CD	173.646	403.777	2.32529	1.21741	2.63795e-08	3.39545e-07	2.97277e-11	3.02231e-10
1215	BB_N33	cp32-9	NA	1194717	PF-49 protein	CD	77.8452	204.959	2.6329	1.39665	0.00624944	0.0184589	4.34366e-06	1.86937e-05
1270	BB_P32	cp32-1	NA	1194460	PF-32 protein	CD	383.035	1137.32	2.96923	1.57009	6.50328e-19	3.967e-17	2.36332e-27	1.44163e-25
1271	BB_P33	cp32-1	NA	1194461	PF-49 protein	CD	155.024	644.713	4.15879	2.05616	8.27529e-23	1.05548e-20	2.15658e-33	2.32745e-31
1304	BB_Q40	lp56	NA	1194775	PF-32 protein	CD	264.831	804.44	3.03756	1.60291	4.32496e-17	1.95739e-15	2.60145e-25	1.25856e-23
244	BB_0250	chr	NA	1195087	inner membrane protein	CE	153.631	340.41	2.21577	1.14781	4.71942e-07	4.50432e-06	3.46634e-08	2.28323e-07
732	BB_0759	chr	NA	1195616	membrane protein	CE	96.6988	340.304	3.51922	1.81525	3.09973e-13	8.69785e-12	2.00003e-20	5.97031e-19
738	BB_0766	chr	cvpA	1195623	colicin V production protein	CE	36.0812	130.875	3.62725	1.85888	2.20138e-07	2.29654e-06	1.162e-12	1.44273e-11
817	BB_0844	chr	NA	1195702	lipoprotein	CE	678.708	2191.51	3.22894	1.69106	1.49601e-25	2.62363e-23	2.4954e-34	3.18277e-32
827	BB_A04	lp54	NA	1194325	S2 antigen	CE	183.712	573.653	3.12256	1.64273	0.00480744	0.0145992	3.35298e-11	3.38434e-10
873	BB_A57	lp54	NA	1194367	P45-13	CE	364.614	1056.11	2.8965	1.53431	1.03374e-17	5.17978e-16	3.68664e-25	1.72412e-23
946	BB_E09	lp25	NA	1194043	protein p23	CE	108.244	308.976	2.85445	1.51322	8.39288e-10	1.33809e-08	1.26221e-14	2.01236e-13
961	BB_F0041	lp28-1	vlsE	11473645	outer surface protein VlsE1	CE	552.254	1629.5	2.95063	1.56102	1.44379e-20	1.35042e-18	2.26771e-26	1.32567e-24
1109	BB_K07	lp36	NA	1194241	lipoprotein	CE	333.856	1481.35	4.43708	2.14961	2.63567e-34	1.84892e-31	1.708e-47	1.19816e-44
1257	BB_O34	cp32-7	bdrM	1194616	protein BdrM	CE	38.2042	94.0713	2.46233	1.30002	0.000850227	0.00318949	8.73973e-07	4.54142e-06
1265	BB_P27	cp32-1	revA	1194455	RevA	CE	42.2497	126.117	2.98505	1.57775	8.39576e-06	5.68914e-05	1.95254e-09	1.58347e-08
1272	BB_P34	cp32-1	bdrA	1194462	protein BdrA	CE	369.113	1225.81	3.32095	1.7316	1.39407e-22	1.6299e-20	1.47061e-32	1.28955e-30
1306	BB_Q42	lp56	bdrV	1194777	protein BdrV	CE	38.0352	188.997	4.96901	2.31296	2.03482e-12	5.00851e-11	2.1725e-21	7.43418e-20
1385	BB_S37	cp32-3	bdrE	1194495	protein BdrE	CE	20.2059	89.8414	4.4463	2.15261	1.32856e-06	1.16498e-05	1.30801e-12	1.59577e-11
264	BB_0270	chr	flhF	1195107	flagellar biosynthesis regulator FlhF	CM	845.287	1835.63	2.17161	1.11877	4.62694e-12	1.08193e-10	4.04911e-16	7.78206e-15
269	BB_0275	chr	fliP	1195112	flagellar biosynthesis protein FliP	CM	539.791	1195	2.21381	1.14653	2.41059e-11	4.97361e-10	1.20614e-16	2.6034e-15
89	BB_0092	chr	atpD	1194928	V-type ATPase subunit D	MT	665.009	1429.81	2.15007	1.10438	3.56101e-11	6.92611e-10	7.46425e-15	1.24671e-13
253	BB_0259	chr	NA	1195096	transglycosylase SLT domain-containing protein	MT	1136.81	2391.57	2.10376	1.07297	5.06435e-12	1.1648e-10	1.0088e-16	2.27931e-15
366	BB_0375	chr	pfs	1195212	nucleosidase	MT	416.645	1024.7	2.45941	1.29831	1.94133e-13	5.92105e-12	1.06287e-16	2.33e-15
367	BB_0376	chr	metK	1195213	S-adenosylmethionine synthetase	MT	451.584	1321.23	2.92576	1.54881	4.80908e-19	3.21293e-17	1.0161e-25	5.27995e-24
368	BB_0377	chr	luxS	1195214	S-ribosylhomocysteine lyase	MT	139.434	653.616	4.68763	2.22886	9.43799e-26	1.89164e-23	3.13955e-37	4.89421e-35
526	BB_0547	chr	coaE	1195394	dephospho-CoA kinase	MT	61.8639	182.668	2.95274	1.56205	3.21414e-07	3.19819e-06	3.07512e-12	3.56562e-11
733	BB_0760	chr	mazG	1195617	protein Gp37	MT	426.594	885.406	2.07552	1.05348	1.14698e-07	1.27049e-06	1.12468e-11	1.23276e-10
740	BB_0768	chr	NA	1195625	pyridoxal kinase	MT	360.421	838.871	2.32748	1.21877	2.26521e-11	4.74343e-10	6.80125e-16	1.25555e-14
249	BB_0255	chr	NA	1195092	M23 peptidase domain-containing protein	PD	116.482	538.543	4.62339	2.20895	5.60934e-23	7.86991e-21	1.26623e-35	1.77652e-33
14	BB_0014	chr	priA	1194850	primosomal protein N	RR	186.606	427.014	2.28832	1.19429	3.08678e-08	3.83253e-07	1.68434e-12	1.98582e-11
35	BB_0035	chr	parC	1194871	DNA topoisomerase IV subunit A	RR	1505.34	3302.12	2.1936	1.1333	1.089e-13	3.55319e-12	8.79665e-20	2.51872e-18
205	BB_0211	chr	mutL	1195048	DNA mismatch repair protein	RR	357.907	1085.34	3.03245	1.60048	3.93051e-19	2.90237e-17	1.75032e-27	1.19326e-25
610	BB_0632	chr	recD	1195484	exodeoxyribonuclease V subunit alpha	RR	52.4952	275.643	5.25083	2.39255	3.97481e-17	1.85888e-15	3.24548e-26	1.82136e-24
611	BB_0633	chr	recB	1195485	exodeoxyribonuclease V subunit beta	RR	183.331	743.321	4.05453	2.01953	1.57922e-23	2.46182e-21	4.92533e-32	3.83902e-30
501	BB_0517	chr	dnaJ1	1195363	chaperone protein DnaJ	SR	1135.16	2701.06	2.37945	1.25063	6.43469e-06	4.53662e-05	3.14747e-16	6.30843e-15
502	BB_0518	chr	dnaK2	1195364	chaperone protein DnaK	SR	9089.66	28123.1	3.09396	1.62946	1.53828e-14	5.39552e-13	3.68543e-34	4.30888e-32
503	BB_0519	chr	grpE	1195365	protein GrpE	SR	1331.71	4352.46	3.26833	1.70856	6.72602e-16	2.77547e-14	5.83846e-39	1.02392e-36
361	BB_0370	chr	tyrS	1195207	tyrosine--tRNA ligase	TL	548.568	1286.81	2.34577	1.23006	9.88698e-06	6.57414e-05	6.27902e-15	1.07433e-13
569	BB_0590	chr	ksgA	1195437	rRNA small subunit methyltransferase A	TL	278.689	727.32	2.60979	1.38393	3.50779e-13	9.64986e-12	5.38859e-18	1.42645e-16
741	BB_0769	chr	tsaD	1195626	tRNA N6-adenosine threonylcarbamoyltransferase	TL	481.751	1154.52	2.39651	1.26094	3.90924e-13	1.05474e-11	4.03958e-19	1.13351e-17
565	BB_0586	chr	femA	1195433	FemA protein	TP	137.417	302.1	2.19842	1.13647	0.00075768	0.0029124	4.06435e-07	2.25386e-06
617	BB_0639	chr	potD	1195491	spermidine/putrescine ABC transporter substrate-binding protein	TP	293.128	590.716	2.01522	1.01094	2.20979e-07	2.29654e-06	6.79795e-11	6.71656e-10
618	BB_0640	chr	potC	1195492	spermidine/putrescine ABC transporter permease	TP	194.813	403.015	2.06873	1.04874	1.48606e-06	1.287e-05	4.39291e-10	4.00211e-09
720	BB_0746	chr	oppC	1195602	oligopeptide ABC transporter permease	TP	136.656	391.729	2.86652	1.5193	3.43099e-11	6.77982e-10	4.03384e-17	9.75771e-16
851	BB_A34	lp54	oppA5	1194359	extracellular solute-binding protein family 5	TP	522.723	1623.72	3.10627	1.63518	2.02859e-22	2.18931e-20	3.0011e-32	2.47679e-30
887	BB_A74	lp54	osm28	1194355	outer membrane porin OMS28	TP	9559.79	21146	2.21197	1.14533	9.48806e-16	3.80336e-14	1.92062e-21	6.73659e-20
77	BB_0080	chr	NA	1194916	ABC transporter ATP-binding protein	TR	143.934	297.227	2.06502	1.04616	0.000195793	0.000888988	3.31649e-07	1.86122e-06
179	BB_0184	chr	csrA	1195019	carbon storage regulator	TR	36.7889	112.541	3.05912	1.61312	1.75678e-05	0.000111528	1.53862e-09	1.29263e-08
436	BB_0450	chr	rpoN	1195295	RNA polymerase sigma-54 factor	TR	501.524	1061.79	2.11713	1.08211	3.73365e-10	6.31121e-09	2.66382e-14	3.97589e-13
736	BB_0764	chr	hk2	1195621	sensory transduction histidine kinase	TR	112.268	290.275	2.58556	1.37048	3.96392e-08	4.83598e-07	2.94233e-11	3.01321e-10
13	BB_0013	chr	NA	1194849	hypothetical protein	U	79.7462	193.913	2.43163	1.28192	6.67685e-06	4.68381e-05	2.30775e-09	1.85016e-08
38	BB_0038	chr	NA	1194874	hypothetical protein	U	770.2	1574.43	2.04418	1.03152	2.36325e-10	4.14455e-09	1.4911e-14	2.35058e-13
75	BB_0077	chr	NA	1194913	hypothetical protein	U	116.651	343.754	2.94686	1.55918	9.71284e-11	1.79304e-09	2.89189e-17	7.11812e-16
299	BB_0305	chr	NA	1195142	hypothetical protein	U	22.667	100.421	4.43029	2.1474	3.59905e-07	3.53109e-06	2.73834e-12	3.20158e-11
318	BB_0326	chr	NA	1195163	hypothetical protein	U	3608.81	7573.74	2.09868	1.06948	1.73901e-13	5.42184e-12	5.40513e-21	1.80557e-19
354	BB_0363	chr	NA	1195200	hypothetical protein	U	344.038	802.468	2.3325	1.22187	3.18674e-11	6.38715e-10	1.34575e-15	2.42063e-14
651	BB_0673	chr	NA	1195525	hypothetical protein	U	24.1668	58.0594	2.40244	1.2645	0.0109773	0.0296175	0.000387667	0.00111226
724	BB_0751	chr	NA	1195607	hypothetical protein	U	319.449	828.426	2.5933	1.37479	1.7318e-13	5.42184e-12	1.17403e-20	3.66036e-19
737	BB_0765	chr	NA	1195622	hypothetical protein	U	66.1629	177.817	2.68756	1.4263	7.25033e-06	5.0608e-05	6.34212e-09	4.78387e-08
962	BB_F01	lp28-1	NA	1194073	hypothetical protein	U	71.8243	145.021	2.01911	1.01372	0.00103313	0.00376489	4.50259e-06	1.92596e-05
995	BB_G09	lp28-2	NA	1194105	hypothetical protein	U	80.1473	185.643	2.31628	1.21181	3.11161e-05	0.00018577	3.28641e-08	2.18523e-07
997	BB_G12	lp28-2	NA	1194127	hypothetical protein	U	48.4497	107.616	2.22118	1.15133	0.00145932	0.0051314	2.69154e-06	1.22208e-05
999	BB_G14	lp28-2	NA	1194113	hypothetical protein	U	22.4979	56.7822	2.52389	1.33565	0.00754009	0.0215453	5.42964e-05	0.0001858
1000	BB_G15	lp28-2	NA	1194129	hypothetical protein	U	18.1674	49.2822	2.71268	1.43972	0.00758886	0.0216406	0.000106118	0.000344639
1001	BB_G16	lp28-2	NA	1194114	hypothetical protein	U	23.2901	60.0523	2.57845	1.3665	0.00501224	0.0151556	2.73281e-05	9.85637e-05
1005	BB_G20	lp28-2	NA	1194118	hypothetical protein	U	28.3283	83.6492	2.95285	1.56211	0.00027912	0.00121995	1.38901e-07	8.01969e-07
1006	BB_G21	lp28-2	NA	1194119	hypothetical protein	U	38.8274	88.7336	2.28534	1.19241	0.00276304	0.00905733	1.05107e-05	4.18933e-05
1009	BB_G24	lp28-2	NA	1194122	hypothetical protein	U	68.9091	477.603	6.93092	2.79305	8.14624e-30	2.85729e-27	6.26261e-45	2.19661e-42
1010	BB_G25	lp28-2	NA	1194100	hypothetical protein	U	14.8296	97.299	6.56115	2.71395	4.91074e-09	7.03038e-08	3.70065e-16	7.21113e-15
1011	BB_G26	lp28-2	NA	1194130	hypothetical protein	U	12.453	70.6015	5.66943	2.5032	1.64627e-06	1.3914e-05	2.6925e-11	2.77763e-10
1012	BB_G27	lp28-2	NA	1194106	hypothetical protein	U	11.9144	90.3479	7.5831	2.92279	2.48673e-09	3.79226e-08	9.60043e-18	2.49433e-16
1013	BB_G28	lp28-2	NA	1194131	hypothetical protein	U	4.5841	28.0486	6.11867	2.61322	0.00162469	0.00565975	1.29951e-06	6.37487e-06
1091	BB_J28	lp38	NA	1194293	hypothetical protein	U	241.34	611.917	2.5355	1.34227	1.96708e-11	4.18155e-10	4.73265e-17	1.12541e-15
1092	BB_J29	lp38	NA	1194294	hypothetical protein	U	59.9945	128.512	2.14207	1.099	0.000880662	0.00327737	1.66808e-06	7.87987e-06
1101	BB_J47	lp38	NA	1194320	hypothetical protein	U	228.909	612.878	2.67739	1.42083	9.29461e-13	2.37097e-11	2.28013e-16	4.77466e-15
1142	BB_L20	cp32-8	NA	1194673	hypothetical protein	U	83.0625	184.937	2.22647	1.15476	6.56487e-05	0.000348883	1.4967e-07	8.60605e-07
1144	BB_L25	cp32-8	NA	1194678	hypothetical protein	U	9.5378	31.2339	3.27475	1.71139	0.0179209	0.0453845	0.000135374	0.000431309
1148	BB_L29	cp32-8	NA	1194682	hypothetical protein	U	91.6076	325.516	3.55337	1.82919	5.40296e-13	1.40377e-11	9.08069e-21	2.8955e-19
1154	BB_L36	cp32-8	bppA	1194661	protein BppA	U	18.7905	53.9448	2.87085	1.52148	0.00348771	0.011121	7.26075e-06	2.98734e-05
1225	BB_O01	cp32-7	NA	1194642	hypothetical protein	U	341.715	885.41	2.59108	1.37355	5.38139e-14	1.79764e-12	5.64952e-20	1.65131e-18
1234	BB_O10	cp32-7	NA	1194627	hypothetical protein	U	15.1677	43.5335	2.87016	1.52113	0.00798971	0.0225545	6.52533e-05	0.00021902
1239	BB_O15	cp32-7	NA	1194651	hypothetical protein	U	45.735	112.985	2.47042	1.30476	0.000350374	0.00150329	8.49451e-07	4.43041e-06
1264	BB_P26	cp32-1	NA	1194454	hypothetical protein	U	50.0341	412.435	8.24309	3.04318	2.45813e-30	1.14958e-27	4.15384e-47	1.94261e-44
1267	BB_P29	cp32-1	NA	1194457	hypothetical protein	U	128.471	405.895	3.15943	1.65966	3.69434e-12	8.93647e-11	9.02646e-13	1.14091e-11
1269	BB_P31	cp32-1	NA	1194459	hypothetical protein	U	112.521	313.47	2.78587	1.47813	2.30841e-09	3.55902e-08	2.76075e-15	4.90295e-14
1273	BB_P35	cp32-1	bppA	1194463	protein BppA	U	125.819	266.18	2.11557	1.08105	1.60306e-05	0.000103287	1.21828e-08	8.76538e-08
1295	BB_Q28	lp56	NA	1194764	hypothetical protein	U	5.91493	23.7132	4.00904	2.00326	0.017661	0.04497	0.00013882	0.000437672
1301	BB_Q37	lp56	NA	1194772	hypothetical protein	U	182.106	573.196	3.14759	1.65425	1.38405e-15	5.39397e-14	8.0318e-22	2.88939e-20
1376	BB_S26	cp32-3	NA	1194486	hypothetical protein	U	18.2834	45.8121	2.50566	1.32519	0.0187362	0.0470248	0.000305593	0.000889515
1380	BB_S31	cp32-3	NA	1194489	hypothetical protein	U	55.7799	112.13	2.01023	1.00736	0.0040181	0.0123899	2.4173e-05	8.8782e-05
