# Supplementary material for: The Borrelia burgdorferi RelA/SpoT Homolog and Stringent Response Regulate Survival in the Tick Vector and Global Gene Expression during Starvation
Source: PLoS Pathog. 2015 Sep 15;11(9):e1005160. doi: 10.1371/journal.ppat.1005160 (PMC4570706; doi:10.1371/journal.ppat.1005160)
Supplement: S4 Table — (XLSX) [file ppat.1005160.s009.xlsx]

## Sheet: WT recovery downregulated
X	id	chr	Symbol	GeneID	description	category	starve	recovery	foldChange	log2FoldChange	pval	padj	edgeR.pvalues	edgeR.adjpvalues
582	BB_0603	chr	p66	1195450	integral outer membrane protein p66	CE	16759.7	7505.04	-2.23312	-1.15906	1.86208e-15	7.06079e-14	1.31532e-20	4.01173e-19
642	BB_0664	chr	NA	1195516	lipoprotein	CE	2467.56	1212.88	-2.03446	-1.02465	1.17828e-10	2.11939e-09	7.65405e-13	9.94317e-12
878	BB_A62	lp54	lp6.6	1194338	6.6 kDa lipoprotein	CE	16389	7108.04	-2.30569	-1.2052	1.37642e-16	6.03473e-15	5.42762e-23	2.1757e-21
879	BB_A64	lp54	NA	1194352	P35 antigen	CE	2801.06	1308.28	-2.14103	-1.0983	1.63779e-12	4.10324e-11	1.0235e-16	2.27931e-15
1028	BB_H13	lp28-3	NA	1194136	protein RepU	CE	4845.48	1974.23	-2.45437	-1.29535	7.74623e-18	4.02517e-16	2.16538e-27	1.38092e-25
1037	BB_H32	lp28-3	NA	1194146	antigen P35	CE	759.933	334.217	-2.27377	-1.18508	1.049e-10	1.91136e-09	2.21263e-14	3.41134e-13
1061	BB_I29	lp28-4	NA	1194210	virulence associated lipoprotein	CE	634.896	315.876	-2.00995	-1.00716	2.52627e-07	2.56838e-06	3.31325e-09	2.55411e-08
1095	BB_J36	lp38	NA	1194301	lipoprotein	CE	7188.01	3160.43	-2.27437	-1.18547	2.54625e-05	0.000155321	3.66917e-16	7.21113e-15
1146	BB_L27	cp32-8	bdrP	1194680	protein BdrP	CE	1169.35	516.624	-2.26345	-1.17852	7.34566e-12	1.63587e-10	2.86689e-16	5.82935e-15
1147	BB_L28	cp32-8	mlpH	1194681	MlpH	CE	2798.99	1261	-2.21965	-1.15033	2.78676e-10	4.82695e-09	1.25444e-15	2.28569e-14
1209	BB_N27	cp32-9	bdrR	1194711	BdrR protein	CE	639.806	313.618	-2.04008	-1.02863	8.48092e-08	9.67377e-07	2.03832e-10	1.97225e-09
1210	BB_N28	cp32-9	mlpI	1194712	MlpI	CE	1489.82	703.797	-2.11683	-1.08191	8.45829e-05	0.000437985	1.44747e-11	1.55023e-10
1378	BB_S29	cp32-3	bdrF	1194487	protein BdrF	CE	275.351	132.183	-2.0831	-1.05873	1.49593e-05	9.7618e-05	3.03455e-08	2.03707e-07
144	BB_0147	chr	flaB	1194982	flagellin	CM	231423	79327.3	-2.91732	-1.54464	7.9478e-27	1.85846e-24	5.87345e-40	1.17721e-37
576	BB_0597	chr	mcp3	1195444	methyl-accepting chemotaxis protein	CM	8492.7	4188.82	-2.02747	-1.01968	2.12433e-06	1.71289e-05	2.64096e-14	3.97589e-13
10	BB_0010	chr	acpS	1194846	holo-acyl-carrier protein synthase	MT	1839.82	839.777	-2.19085	-1.13149	3.44659e-06	2.67158e-05	2.34198e-13	3.31898e-12
235	BB_0241	chr	glpK	1195078	glycerol kinase	MT	1929.7	953.741	-2.02329	-1.0167	1.21239e-10	2.15315e-09	2.29013e-13	3.27863e-12
247	BB_0253	chr	lon1	1195090	ATP-dependent protease La	PD	30736.9	14290.4	-2.15088	-1.10492	1.2516e-14	4.50256e-13	3.11622e-22	1.15054e-20
605	BB_0627	chr	apeB/pepX	1195478	aminopeptidase	PD	3087.57	1147.87	-2.68983	-1.42751	5.90993e-20	5.18227e-18	1.78606e-27	1.19326e-25
668	BB_0690	chr	dps/napA/bicA	1195543	neutrophil activating protein A (napA)	SR	19853.6	5667.23	-3.50324	-1.80869	9.72244e-36	1.36406e-32	1.65134e-49	2.31683e-46
669	BB_0691	chr	fusA	1195544	elongation factor G	TL	44623.6	18247	-2.44553	-1.29014	1.41286e-19	1.16603e-17	4.16671e-28	3.07679e-26
775	BB_0802	chr	rbfA	1195660	ribosome-binding factor A	TL	4973.57	2344.97	-2.12096	-1.08471	2.25763e-13	6.59888e-12	1.62312e-18	4.46518e-17
234	BB_0240	chr	glpF	1195077	glycerol uptake facilitator	TP	1073.59	440.76	-2.43578	-1.28438	2.57694e-13	7.37846e-12	9.8154e-17	2.25754e-15
440	BB_0454	chr	msg	1195299	lipopolysaccharide biosynthesis-like protein	TP	3765.55	1523.44	-2.47174	-1.30553	2.8439e-17	1.37586e-15	3.42665e-23	1.414e-21
907	BB_B22	cp26	pbuG1	1194414	guanine/xanthine permease	TP	17566.5	7670.08	-2.29027	-1.19552	5.44465e-05	0.000302853	1.3781e-16	2.92951e-15
43	BB_0044	chr	NA	1194880	hypothetical protein	U	681.519	332.352	-2.0506	-1.03604	0.000227429	0.00101296	1.81809e-09	1.48301e-08
47	BB_0048	chr	NA	NA	NA	U	50719.8	21447.8	-2.36481	-1.24172	8.71393e-05	0.000449472	2.79448e-17	7.00116e-16
152	BB_0157	chr	NA	1194992	hypothetical protein	U	1174.21	553.735	-2.12053	-1.08443	1.98396e-07	2.09286e-06	1.24357e-11	1.35251e-10
232	BB_0238	chr	NA	1195075	hypothetical protein	U	29128	8645.12	-3.36929	-1.75245	1.31431e-21	1.31713e-19	1.39466e-44	3.91342e-42
323	BB_0331	chr	NA	1195168	hypothetical protein	U	313.461	133.817	-2.34245	-1.22802	0.00402745	0.0123915	1.13658e-07	6.67344e-07
416	BB_0429	chr	NA	1195274	hypothetical protein	U	2719.19	1284.44	-2.11702	-1.08203	2.70066e-11	5.49134e-10	1.83551e-14	2.86136e-13
522	BB_0543	chr	NA	1195390	hypothetical protein	U	15543.7	5719.57	-2.71763	-1.44235	1.83691e-19	1.43177e-17	9.4646e-33	8.85256e-31
556	BB_0577	chr	NA	1195424	hypothetical protein	U	4732.93	2332.72	-2.02893	-1.02072	1.43337e-11	3.14222e-10	4.88127e-16	9.25463e-15
609	BB_0631	chr	NA	1195482	hypothetical protein	U	13806.7	6069.97	-2.27459	-1.18561	3.86097e-09	5.64265e-08	9.85507e-18	2.51394e-16
639	BB_0661	chr	NA	1195513	hypothetical protein	U	7870.54	3637.18	-2.16392	-1.11364	4.44537e-14	1.52118e-12	4.44435e-18	1.19912e-16
640	BB_0662	chr	NA	1195514	hypothetical protein	U	1015.4	502.722	-2.0198	-1.01421	4.22523e-06	3.20433e-05	4.66618e-10	4.22365e-09
641	BB_0663	chr	NA	1195515	hypothetical protein	U	811.129	387.478	-2.09335	-1.06582	4.72743e-09	6.83772e-08	3.33049e-13	4.62641e-12
921	BB_C08	cp9	NA	NA	NA	U	574.584	273.85	-2.09817	-1.06913	1.67347e-07	1.80606e-06	1.8122e-09	1.48301e-08
926	BB_D0031	lp17	NA	11473632	hypothetical protein	U	205.227	64.6941	-3.17227	-1.66552	6.32875e-09	8.70514e-08	2.36637e-14	3.60871e-13
934	BB_D13	lp17	NA	1194020	hypothetical protein	U	2930.48	1439.09	-2.03633	-1.02597	5.49669e-11	1.04214e-09	1.27238e-13	1.87911e-12
939	BB_D21	lp17	NA	1194014	hypothetical protein	U	3502.76	1389.49	-2.52089	-1.33393	6.07741e-18	3.36415e-16	1.36465e-25	6.83789e-24
940	BB_D22	lp17	NA	1194017	hypothetical protein	U	588.864	225.053	-2.61655	-1.38767	5.89436e-12	1.33384e-10	3.69896e-15	6.40696e-14
942	BB_D24	lp17	NA	1194026	hypothetical protein	U	1037.49	347.709	-2.9838	-1.57715	5.67061e-19	3.61631e-17	1.37986e-23	6.04984e-22
978	BB_F20	lp28-1	NA	1194079	BBF20	U	533.487	208.196	-2.56242	-1.35751	6.43953e-05	0.000346155	3.60954e-12	4.11722e-11
1105	BB_K0058	lp36	NA	11473571	hypothetical protein	U	349.118	163.322	-2.13761	-1.096	0.000866774	0.00324289	9.19125e-08	5.51082e-07
1358	BB_R37	cp32-4	bppB	1194551	BppB	U	94.4068	39.8732	-2.36767	-1.24347	0.000812196	0.00307976	1.33053e-06	6.48173e-06
1397	BB_U04	lp21	NA	1194737	protein BBC01	U	3478.88	1642.69	-2.11779	-1.08256	5.0066e-06	3.67762e-05	4.56219e-13	6.15457e-12
