# Supplementary material for: The Borrelia burgdorferi RelA/SpoT Homolog and Stringent Response Regulate Survival in the Tick Vector and Global Gene Expression during Starvation
Source: PLoS Pathog. 2015 Sep 15;11(9):e1005160. doi: 10.1371/journal.ppat.1005160 (PMC4570706; doi:10.1371/journal.ppat.1005160)
Supplement: S5 Table — (XLSX) [file ppat.1005160.s010.xlsx]

## Sheet: Rel upregulated stationary
	id	chr	Symbol	GeneID	description	category	WT	rel KO	foldChange	log2FoldChange	pval	padj	edgeR.pvalues	edgeR.adjpvalues
1232	BB_O44	cp32-7	NA	1194622	phage terminase large subunit	BP	88.9582	43.7144	2.03499	1.02502	0.000624799	0.00140943	1.11421e-06	2.59982e-06
1020	BB_H29	lp28-3	NA	1194144	plasmid partition protein	CD	93.2877	45.7028	2.04118	1.0294	0.000769604	0.00171051	5.37297e-06	1.17496e-05
1037	BB_I21	lp28-4	NA	1194177	PF-32 protein	CD	93.8814	24.5243	3.8281	1.93663	1.01775e-08	4.30564e-08	2.61332e-16	1.19491e-15
1038	BB_I22	lp28-4	NA	1194178	PF-49 protein	CD	53.6787	2.96841	18.0833	4.17659	1.19705e-12	7.89123e-12	4.81398e-23	3.15816e-22
1054	BB_J16	lp38	NA	1194274	plasmid partition protein	CD	197.941	79.8871	2.47775	1.30903	5.63932e-08	2.18806e-07	4.14004e-12	1.46793e-11
1225	BB_O33	cp32-7	NA	1194615	plasmid partition protein	CD	58.531	26.2083	2.2333	1.15917	0.00142447	0.00301784	1.70634e-06	3.92747e-06
1250	BB_Q08	lp56	NA	1194755	PF-32 protein	CD	32.4263	9.8852	3.28028	1.71382	0.00146778	0.00310475	2.05587e-06	4.69221e-06
187	BB_0193	chr	NA	1195028	lipoprotein	CE	65.7421	23.4936	2.7983	1.48455	0.00010689	0.000268809	3.67033e-08	9.6971e-08
228	BB_0234	chr	NA	1195071	integral membrane protein	CE	334.843	164.427	2.03643	1.02604	3.46769e-07	1.21369e-06	3.66238e-10	1.11514e-09
339	BB_0347	chr	NA	1195184	fibronectin/fibrinogen-binding protein	CE	80.2708	23.5443	3.40935	1.7695	1.2566e-06	4.11194e-06	3.08347e-12	1.10193e-11
446	BB_0460	chr	NA	1195305	lipoprotein	CE	228.82	77.5943	2.94892	1.56019	3.66141e-12	2.27041e-11	2.62e-21	1.58131e-20
794	BB_0823	chr	NA	1195681	lipoprotein	CE	60.9891	18.689	3.26338	1.70636	2.09124e-05	5.83141e-05	2.82691e-10	8.6854e-10
823	BB_A0078	lp54	NA	11473656	lipoprotein	CE	1867.2	290.004	6.43852	2.68673	2.10147e-65	3.56724e-63	7.86595e-119	1.52599e-116
836	BB_A15	lp54	ospA	1194357	outer surface protein A	CE	61065.6	29509.8	2.06934	1.04917	1.31044e-09	6.07366e-09	2.53428e-19	1.399e-18
849	BB_A33	lp54	NA	1194394	lipoprotein	CE	302.918	86.1221	3.51731	1.81447	1.83435e-17	1.75426e-16	6.10629e-29	5.41983e-28
877	BB_A62	lp54	lp6.6	1194338	6.6 kDa lipoprotein	CE	12497.9	4306.36	2.90219	1.53714	2.18446e-08	8.88171e-08	1.97063e-32	2.1239e-31
882	BB_A69	lp54	NA	1194384	putative surface protein	CE	1781.48	445.278	4.00082	2.00029	6.12639e-39	2.68376e-37	1.84953e-69	8.10213e-68
885	BB_A73	lp54	NA	1194354	antigen P35	CE	5873.34	2616.78	2.24449	1.16639	9.80718e-19	1.04048e-17	1.47208e-27	1.22643e-26
931	BB_D15	lp17	NA	1194018	membrane protein	CE	618.38	266.799	2.31777	1.21274	3.98904e-12	2.46233e-11	1.59629e-16	7.50092e-16
941	BB_E09	lp25	NA	1194043	protein p23	CE	39.1926	6.26347	6.25732	2.64555	2.49993e-06	7.95061e-06	5.33541e-12	1.87222e-11
951	BB_E31	lp25	NA	1194040	antigen P35 putative	CE	902.322	137.66	6.5547	2.71253	3.11268e-12	1.939e-11	4.26288e-57	1.1578e-55
953	BB_F0041	lp28-1	vlsE	11473645	outer surface protein VlsE1	CE	320.413	36.5947	8.75573	3.13023	4.82616e-40	2.25998e-38	1.10088e-57	3.05102e-56
1022	BB_H32	lp28-3	NA	1194146	antigen P35	CE	594.513	237.667	2.50146	1.32277	2.23962e-14	1.6711e-13	3.00716e-23	2.01169e-22
1029	BB_H41	lp28-3	NA	1194138	membrane protein	CE	41.0995	9.68228	4.24481	2.0857	4.58829e-06	1.40336e-05	1.47513e-09	4.32663e-09
1039	BB_I29	lp28-4	NA	1194210	virulence associated lipoprotein	CE	383.979	27.3913	14.0183	3.80924	2.90212e-54	2.18949e-52	7.4346e-80	4.20675e-78
1040	BB_I34	lp28-4	NA	1194214	virulence associated lipoprotein	CE	13.0453	2.54028	5.13536	2.36047	0.00932642	0.0169322	0.000172054	0.000321151
1041	BB_I36	lp28-4	NA	1194186	antigen P35	CE	49.3562	6.96753	7.08375	2.82451	2.46337e-08	9.95614e-08	1.46064e-15	6.46109e-15
1042	BB_I38	lp28-4	NA	1194199	surface antigen	CE	66.7381	11.6707	5.71843	2.51562	1.40969e-09	6.48936e-09	2.18745e-18	1.13815e-17
1043	BB_I39	lp28-4	erpC	1194200	surface antigen	CE	155.287	55.6895	2.78844	1.47946	2.55178e-08	1.02524e-07	6.55506e-14	2.61817e-13
1073	BB_J45	lp38	NA	1194318	lipoprotein	CE	57.1398	28.422	2.01041	1.00749	0.00571835	0.0107705	7.24883e-05	0.000140027
1081	BB_K01	lp36	NA	1194235	lipoprotein	CE	646.898	253.686	2.55	1.3505	1.26403e-12	8.21314e-12	1.15463e-22	7.43119e-22
1083	BB_K07	lp36	NA	1194241	lipoprotein	CE	88.5275	38.4594	2.30185	1.20279	0.000199947	0.00048924	4.84512e-08	1.25806e-07
1094	BB_K32	lp36	NA	1194219	fibronectin-binding protein	CE	2131.02	792.226	2.68992	1.42756	4.7512e-07	1.62933e-06	7.22379e-29	6.37007e-28
1108	BB_K50	lp36	NA	1194221	immunogenic protein P37	CE	594.492	231.594	2.56696	1.36006	2.15811e-16	1.9155e-15	1.48743e-23	1.03586e-22
1145	BB_M27	cp32-6	revA	1194578	RevA	CE	19.84	4.7539	4.1734	2.06122	0.00407972	0.00792599	4.5302e-05	8.89018e-05
1156	BB_M38	cp32-6	ospF	1194589	ErpK protein	CE	208.048	97.7644	2.12805	1.08953	3.8734e-07	1.33844e-06	9.53889e-12	3.29614e-11
1229	BB_O40	cp32-7	erpM	1194621	protein ErpM	CE	143.181	64.9659	2.20394	1.14008	2.72863e-06	8.61738e-06	5.06944e-10	1.53325e-09
1247	BB_Q05	lp56	NA	1194752	antigen P35	CE	76.4499	26.1069	2.92834	1.55008	2.99518e-06	9.39365e-06	2.31533e-11	7.80202e-11
1248	BB_Q06	lp56	NA	1194753	membrane protein	CE	836.57	283.852	2.9472	1.55935	1.12925e-23	1.72305e-22	4.41557e-26	3.42648e-25
1266	BB_Q34	lp56	bdrW	1194770	protein BdrW protein	CE	227.859	87.654	2.59953	1.37825	2.36978e-10	1.19379e-09	7.4262e-18	3.74899e-17
1267	BB_Q35	lp56	mlpJ	1194771	protein MlpJ	CE	100.097	36.4202	2.74838	1.45858	1.28007e-06	4.1787e-06	2.44878e-11	8.23129e-11
1275	BB_Q47	lp56	erpX	1194781	protein ErpX	CE	710.304	48.3223	14.6993	3.87768	1.36454e-74	3.70609e-72	2.70283e-85	1.66838e-83
178	BB_0183	chr	fliW	1195018	flagellar assembly protein FliW	CM	229.307	87.8854	2.60916	1.38359	1.60887e-09	7.35639e-09	2.81802e-15	1.22264e-14
270	BB_0276	chr	fliZ	1195113	flagellar biosynthesis protein FliZ	CM	1094.33	327.912	3.33728	1.73867	8.05486e-28	1.85398e-26	2.14375e-51	5.1074e-50
279	BB_0285	chr	flbC	1195122	flagellar protein	CM	6042.8	2688.11	2.24798	1.16863	8.75666e-18	8.49396e-17	1.28212e-28	1.1161e-27
281	BB_0287	chr	flbA	1195124	flagellar protein FlbA	CM	246.258	95.6807	2.57375	1.36387	4.70856e-10	2.29184e-09	3.03552e-17	1.499e-16
286	BB_0292	chr	fliE	1195129	flagellar hook-basal body protein FliE	CM	2093.47	880.117	2.37863	1.25013	1.1278e-11	6.57444e-11	4.76016e-31	4.68351e-30
404	BB_0414	chr	cheR2	1195252	chemotaxis protein methyltransferase	CM	197.446	92.8583	2.12632	1.08836	3.70944e-07	1.28834e-06	1.29563e-10	4.09177e-10
646	BB_0668	chr	flaA	1195520	flagellar filament outer layer protein	CM	8516.25	3717.58	2.29081	1.19585	4.00183e-20	4.89593e-19	1.00627e-26	8.13405e-26
658	BB_0680	chr	mcp4	1195532	methyl-accepting chemotaxis protein	CM	24592.7	8406.35	2.92549	1.54868	1.26086e-16	1.1415e-15	2.88111e-34	3.40221e-33
659	BB_0681	chr	mcp5	1195533	methyl-accepting chemotaxis protein	CM	19428.7	5192.53	3.74166	1.90368	6.63832e-34	2.09647e-32	1.71362e-56	4.47519e-55
745	BB_0772	chr	flgI	1195629	flagellar basal body P-ring protein	CM	565.2	218.122	2.59122	1.37363	3.42675e-13	2.3622e-12	1.64516e-21	1.00185e-20
10	BB_0010	chr	acpS	1194846	holo-acyl-carrier protein synthase	MT	1060.13	360.903	2.93744	1.55456	2.48444e-16	2.19082e-15	3.09058e-22	1.9521e-21
192	BB_0198	chr	rel	1195033	guanosine-3' 5'-bis(diphosphate) 3'-pyrophosphohydrolase	MT	1693.49	185.875	9.11093	3.1876	1.04687e-82	3.55412e-80	7.77548e-152	2.63977e-149
526	BB_0547	chr	coaE	1195394	dephospho-CoA kinase	MT	197.489	62.2289	3.17359	1.66611	1.36188e-11	7.73821e-11	2.29769e-18	1.18641e-17
634	BB_0656	chr	hemN	1195508	oxygen-independent coproporphyrinogen III oxidase	MT	436.501	217.649	2.00553	1.00398	6.71698e-08	2.56226e-07	2.23504e-11	7.55021e-11
698	BB_0723	chr	NA	1195577	adenylyl cyclase	MT	108.826	50.3837	2.15995	1.111	0.00030712	0.000730419	2.52418e-06	5.70356e-06
733	BB_0760	chr	mazG	1195617	protein Gp37	MT	264.821	121.94	2.17173	1.11885	1.51026e-07	5.46916e-07	4.42098e-11	1.4432e-10
806	BB_0835	chr	cpsG	1195693	phosphomannomutase	MT	136.407	49.9271	2.73213	1.45003	5.81435e-08	2.24315e-07	1.02589e-13	4.04986e-13
1031	BB_I06	lp28-4	mtnN	1194181	MTA/SAH nucleosidase	MT	60.4733	3.94839	15.316	3.93696	1.47757e-14	1.14008e-13	3.20282e-25	2.41635e-24
516	BB_0536	chr	pqqL	1195382	zinc protease	PD	2561.43	1054.61	2.42879	1.28024	1.52922e-19	1.79024e-18	9.7492e-39	1.32394e-37
14	BB_0014	chr	priA	1194850	primosomal protein N	RR	275.415	126.767	2.17261	1.11943	3.10438e-08	1.23268e-07	8.8285e-13	3.28469e-12
23	BB_0023	chr	ruvA	1194859	Holliday junction DNA helicase RuvA	RR	1296.82	442.196	2.93269	1.55222	1.0518e-24	1.7004e-23	2.48229e-46	4.81564e-45
45	BB_0046	chr	rnhB	1194882	ribonuclease HII	RR	363.455	171.506	2.1192	1.08352	1.09059e-09	5.10699e-09	1.5249e-12	5.61195e-12
443	BB_0457	chr	uvrC	1195302	excinuclease ABC subunit C	RR	794.557	372.657	2.13214	1.0923	8.81453e-12	5.22713e-11	1.4108e-19	7.85192e-19
570	BB_0591	chr	comE	1195438	competence locus E	RR	87.6095	42.9089	2.04176	1.02981	0.000512047	0.00117658	7.66582e-07	1.81047e-06
719	BB_0745	chr	nth	1195601	endonuclease III	RR	456.651	220.256	2.07327	1.05191	1.77564e-09	8.06096e-09	2.98639e-15	1.27934e-14
771	BB_0798	chr	comF	1195656	competence protein F	RR	496.662	136.218	3.64609	1.86635	2.90679e-25	4.99674e-24	9.90676e-32	1.00398e-30
1011	BB_H09	lp28-3	NA	1194151	type II restriction enzyme methylase subunit	RR	80.2991	37.879	2.11988	1.08398	0.000576967	0.00131243	3.64924e-07	8.83362e-07
1286	BB_Q67	lp56	NA	1194785	adenine specific DNA methyltransferase	RR	188.745	94.1934	2.0038	1.00274	5.65588e-06	1.70303e-05	1.08002e-09	3.20933e-09
581	BB_0602	chr	dnaJ	1195449	chaperonin	SR	1294.34	492.355	2.62887	1.39444	3.18789e-20	4.04594e-19	5.02998e-40	7.34485e-39
668	BB_0690	chr	dps/napA/bicA	1195543	neutrophil activating protein A (napA)	SR	14425.7	4777.49	3.01952	1.59432	2.56291e-12	1.61131e-11	8.6416e-39	1.18538e-37
18	BB_0018	chr	rluD	1194854	ribosomal large subunit pseudouridine synthase D	TL	1127.88	396.223	2.84658	1.50923	2.66591e-22	3.8928e-21	1.24201e-41	1.98429e-40
30	BB_0030	chr	lepB	1194866	signal peptidase I	TL	205.476	74.2485	2.76741	1.46854	1.34403e-10	6.88752e-10	1.73525e-16	8.09782e-16
33	BB_0033	chr	smpB	1194869	SsrA-binding protein	TL	282.025	74.4514	3.78804	1.92145	2.95445e-18	2.99413e-17	1.72622e-31	1.72368e-30
60	BB_0062	chr	rsmE	1194898	rRNA small subunit methyltransferase E	TL	42.4977	18.4353	2.30524	1.20491	0.0211545	0.0360902	0.000202208	0.000375647
164	BB_0169	chr	infA	1195004	translation initiation factor IF-1	TL	655.001	271.039	2.41663	1.27299	1.88177e-14	1.42762e-13	2.44377e-25	1.8644e-24
190	BB_0196	chr	prfA	1195031	peptide chain release factor 1	TL	406.835	170.678	2.38365	1.25317	2.56257e-12	1.61131e-11	1.00145e-18	5.39668e-18
250	BB_0256	chr	rpsU	1195093	30S ribosomal protein S21	TL	2328.34	1028.17	2.26456	1.17923	3.6889e-16	3.21123e-15	3.6701e-28	3.15442e-27
377	BB_0386	chr	rpsG	1195223	30S ribosomal protein S7	TL	13661.1	5922.54	2.30662	1.20578	3.62716e-20	4.4779e-19	9.43297e-31	9.14998e-30
569	BB_0590	chr	ksgA	1195437	rRNA small subunit methyltransferase A	TL	142.665	50.057	2.85005	1.51099	1.03675e-07	3.86787e-07	1.72849e-10	5.38368e-10
234	BB_0240	chr	glpF	1195077	glycerol uptake facilitator	TP	321.374	156.968	2.04738	1.03378	1.33314e-08	5.57047e-08	8.56221e-11	2.74233e-10
309	BB_0316	chr	NA	1195153	integral membrane protein	TP	405.96	199.512	2.03477	1.02486	4.23397e-08	1.66659e-07	1.24169e-12	4.60716e-12
320	BB_0328	chr	oppA1	1195165	oligopeptide permease peptide binding protein	TP	2318.85	1013.72	2.28748	1.19376	6.90806e-18	6.84755e-17	1.15483e-34	1.38784e-33
321	BB_0329	chr	oppA2	1195166	oligopeptide permease peptide binding protein	TP	5144.72	2224.7	2.31255	1.20948	7.47633e-09	3.24372e-08	4.72107e-25	3.50339e-24
392	BB_0401	chr	NA	1195239	glutamate transporter	TP	619.967	235.482	2.63276	1.39658	1.32763e-15	1.09935e-14	1.26287e-21	7.76005e-21
434	BB_0448	chr	ptsH1	1195293	phosphocarrier protein HPr	TP	176.963	84.0607	2.10518	1.07394	7.56495e-06	2.22846e-05	2.7127e-09	7.80476e-09
625	BB_0647	chr	bosR	1195499	oxidative stress regulator BosR	TR	1315.35	423.383	3.10677	1.63541	5.56675e-27	1.2193e-25	3.89628e-47	7.66833e-46
743	BB_0771	chr	rpoS	1195628	RNA polymerase sigma factor	TR	345.416	141.609	2.43923	1.28642	5.22473e-11	2.82677e-10	2.14109e-18	1.11831e-17
7	BB_0007	chr	NA	1194843	hypothetical protein	U	1396.36	455.595	3.06491	1.61585	1.62061e-27	3.66797e-26	3.37947e-47	6.74899e-46
13	BB_0013	chr	NA	1194849	hypothetical protein	U	147.553	41.1741	3.58363	1.84142	1.22286e-11	7.00693e-11	1.58932e-20	9.2235e-20
24	BB_0024	chr	NA	1194860	hypothetical protein	U	1573.67	610.47	2.57781	1.36615	2.44976e-20	3.16836e-19	2.84047e-39	3.97666e-38
29	BB_0029	chr	NA	1194865	hypothetical protein	U	105.387	38.859	2.71202	1.43937	5.73695e-07	1.9477e-06	5.22025e-11	1.69596e-10
43	BB_0044	chr	NA	1194880	hypothetical protein	U	465.974	172.143	2.7069	1.43664	3.93136e-15	3.19688e-14	4.26452e-25	3.18199e-24
75	BB_0077	chr	NA	1194913	hypothetical protein	U	188.222	67.0558	2.80694	1.489	4.4331e-10	2.16552e-09	5.8288e-18	2.95355e-17
156	BB_0161	chr	NA	1194996	hypothetical protein	U	747.032	325.866	2.29245	1.19689	4.87687e-14	3.5416e-13	5.28899e-24	3.77839e-23
157	BB_0162	chr	NA	1194997	hypothetical protein	U	170.338	76.4399	2.2284	1.15601	2.78981e-06	8.79016e-06	1.70133e-10	5.31129e-10
169	BB_0174	chr	NA	1195009	hypothetical protein	U	871.502	418.344	2.08322	1.05881	7.33484e-11	3.89091e-10	7.27272e-16	3.27032e-15
202	BB_0208	chr	NA	1195045	hypothetical protein	U	194.995	60.1167	3.24361	1.6976	1.18056e-11	6.7932e-11	5.54211e-19	3.02257e-18
206	BB_0212	chr	NA	1195049	hypothetical protein	U	695.145	236.665	2.93726	1.55447	6.66227e-09	2.8998e-08	9.8146e-23	6.37714e-22
221	BB_0227	chr	NA	1195064	hypothetical protein	U	340.563	137.362	2.47931	1.30994	1.17873e-10	6.10958e-10	4.03713e-15	1.70792e-14
236	BB_0242	chr	NA	1195079	hypothetical protein	U	85.1869	32.2466	2.64173	1.40148	2.99088e-05	8.17226e-05	1.51087e-09	4.4219e-09
238	BB_0244	chr	NA	1195081	hypothetical protein	U	1343.52	614.463	2.1865	1.12862	1.47038e-14	1.14008e-13	5.18206e-29	4.62976e-28
299	BB_0305	chr	NA	1195142	hypothetical protein	U	54.7172	23.3921	2.33913	1.22597	0.00181729	0.0037793	4.40509e-06	9.72702e-06
323	BB_0331	chr	NA	1195168	hypothetical protein	U	113.849	15.9965	7.11713	2.8313	2.60416e-07	9.25771e-07	3.9601e-22	2.47826e-21
337	BB_0345	chr	NA	1195182	hypothetical protein	U	873.134	433.89	2.01234	1.00887	6.38884e-10	3.06574e-09	1.21567e-14	5.03318e-14
354	BB_0363	chr	NA	1195200	hypothetical protein	U	474.773	225.067	2.10948	1.07688	1.41754e-07	5.16093e-07	1.80917e-12	6.56912e-12
390	BB_0399	chr	NA	1195237	hypothetical protein	U	18.3708	4.70317	3.90604	1.96571	0.00493209	0.00943349	7.28985e-05	0.00014062
395	BB_0404	chr	NA	1195242	hypothetical protein	U	562.759	227.737	2.47109	1.30515	3.60374e-13	2.45923e-12	3.01174e-17	1.49268e-16
445	BB_0459	chr	NA	1195304	hypothetical protein	U	3635.13	1474.02	2.46613	1.30225	2.22444e-19	2.55999e-18	1.94353e-29	1.77135e-28
448	BB_0462	chr	efbC	1195308	nucleoid-associated protein EbfC	U	452.328	174.356	2.59427	1.37533	6.42425e-14	4.6405e-13	1.86907e-23	1.28192e-22
492	BB_0507	chr	NA	1195353	hypothetical protein	U	531.151	225.377	2.35672	1.23678	6.49042e-09	2.84322e-08	8.24417e-12	2.87066e-11
494	BB_0509	chr	NA	1195355	hypothetical protein	U	4220.28	1409.71	2.99372	1.58194	6.74063e-29	1.6346e-27	3.06026e-41	4.77681e-40
534	BB_0555	chr	NA	1195402	hypothetical protein	U	162.174	68.1372	2.38011	1.25103	3.20003e-07	1.12581e-06	1.76258e-11	6.01404e-11
541	BB_0562	chr	NA	1195409	hypothetical protein	U	283.939	127.933	2.21943	1.15019	2.64511e-05	7.30093e-05	2.77827e-08	7.44159e-08
545	BB_0566	chr	NA	1195413	hypothetical protein	U	494.154	226.852	2.17831	1.12321	4.99691e-10	2.4235e-09	3.10106e-14	1.25709e-13
555	BB_0576	chr	NA	1195423	hypothetical protein	U	288.065	100.66	2.86177	1.51691	3.71981e-11	2.0369e-10	1.37991e-18	7.34872e-18
556	BB_0577	chr	NA	1195424	hypothetical protein	U	2634.5	1313.95	2.00503	1.00362	1.10733e-13	7.87308e-13	6.06292e-22	3.75956e-21
595	BB_0617	chr	NA	1195466	hypothetical protein	U	207.674	89.3157	2.32516	1.21733	6.17161e-08	2.36086e-07	2.17314e-12	7.84874e-12
609	BB_0631	chr	NA	1195482	hypothetical protein	U	5488.87	2741.83	2.0019	1.00137	7.0326e-11	3.74521e-10	7.88085e-20	4.44075e-19
645	BB_0667	chr	NA	1195519	hypothetical protein	U	1139.87	360.108	3.16535	1.66237	5.36972e-26	1.01279e-24	2.56358e-47	5.19604e-46
667	BB_0689	chr	NA	1195542	hypothetical protein	U	473.51	89.3157	5.30152	2.40641	7.21023e-34	2.22534e-32	3.32536e-54	8.21061e-53
684	BB_0708	chr	NA	1195561	hypothetical protein	U	214.163	75.6566	2.83073	1.50117	2.69378e-11	1.48103e-10	1.28372e-16	6.05312e-16
724	BB_0751	chr	NA	1195607	hypothetical protein	U	395.711	177.956	2.22365	1.15293	1.1679e-09	5.43153e-09	2.84217e-15	1.2292e-14
769	BB_0796	chr	NA	1195654	hypothetical protein	U	853.046	339.503	2.51263	1.3292	6.74858e-17	6.2344e-16	2.58495e-28	2.2359e-27
797	BB_0826	chr	NA	1195684	hypothetical protein	U	68.7017	15.118	4.54438	2.18408	1.13279e-07	4.18023e-07	3.75722e-15	1.59447e-14
809	BB_0838	chr	NA	1195696	hypothetical protein	U	609.176	219.231	2.77869	1.47441	4.04278e-17	3.81256e-16	2.0577e-26	1.62462e-25
821	BB_0852	chr	NA	1195709	hypothetical protein	U	327.991	140.296	2.33785	1.22518	1.22241e-10	6.28802e-10	3.2261e-17	1.58161e-16
848	BB_A32	lp54	NA	1194390	hypothetical protein	U	25.1797	4.65244	5.41214	2.4362	7.37253e-05	0.00019034	1.22017e-07	3.06283e-07
852	BB_A37	lp54	NA	1194396	hypothetical protein	U	764.454	183.065	4.17586	2.06207	2.87897e-22	4.15919e-21	4.78707e-39	6.63351e-38
873	BB_A58	lp54	NA	1194368	hypothetical protein	U	25.1938	9.40635	2.67839	1.42136	0.00870068	0.0158811	0.000273696	0.00049823
924	BB_D0031	lp17	NA	11473632	hypothetical protein	U	164.857	52.0677	3.1662	1.66275	1.4166e-09	6.49911e-09	7.99594e-15	3.35138e-14
932	BB_D18	lp17	NA	1194015	hypothetical protein	U	583.897	184.765	3.16022	1.66002	1.21807e-21	1.63777e-20	7.77932e-35	9.5174e-34
937	BB_D24	lp17	NA	1194026	hypothetical protein	U	365.263	152.62	2.39328	1.25899	1.07892e-11	6.34275e-11	1.38574e-18	7.35092e-18
947	BB_E21	lp25	NA	1194037	hypothetical protein	U	5926.26	2270.37	2.61026	1.38419	1.19207e-24	1.9045e-23	9.03007e-42	1.47745e-40
954	BB_F01	lp28-1	NA	1194073	hypothetical protein	U	21.7398	7.39565	2.93954	1.55559	0.0247446	0.0414343	0.000507957	0.00089353
969	BB_F20	lp28-1	NA	1194079	BBF20	U	348.995	114.601	3.04531	1.60659	3.20135e-06	9.99411e-06	1.44594e-14	5.95028e-14
973	BB_F26	lp28-1	NA	1194074	hypothetical protein	U	274.426	78.7042	3.4868	1.8019	8.05726e-16	6.88161e-15	6.62859e-24	4.68835e-23
979	BB_G03	lp28-2	NA	1194111		U	72.5297	32.4718	2.23362	1.15938	0.000596436	0.00134993	3.83355e-07	9.23042e-07
1017	BB_H26	lp28-3	NA	1194162	hypothetical protein	U	728.994	357.618	2.03847	1.02749	4.25916e-10	2.08806e-09	3.03349e-15	1.29544e-14
1032	BB_I12	lp28-4	NA	1194191	hypothetical protein	U	50.338	3.571	14.0964	3.81725	2.2989e-12	1.46568e-11	2.70642e-20	1.55077e-19
1034	BB_I18	lp28-4	NA	1194196	hypothetical protein	U	3748.58	186.906	20.056	4.32596	7.67721e-104	1.04257e-100	8.81622e-253	1.19724e-249
1035	BB_I19	lp28-4	NA	1194175	hypothetical protein	U	658.301	116.606	5.64553	2.49711	9.15604e-37	3.18818e-35	2.81381e-59	9.31989e-58
1060	BB_J23	lp38	NA	1194310	hypothetical protein	U	1714.22	828.648	2.06869	1.04872	7.64247e-13	5.11255e-12	1.06432e-25	8.16583e-25
1061	BB_J24	lp38	NA	1194311	hypothetical protein	U	1390.82	613.647	2.26648	1.18045	4.97516e-15	3.99779e-14	1.1001e-27	9.27909e-27
1062	BB_J25	lp38	NA	1194312	hypothetical protein	U	716.082	242.421	2.95388	1.56261	3.44805e-20	4.29583e-19	3.80032e-33	4.26515e-32
1065	BB_J28	lp38	NA	1194293	hypothetical protein	U	491.592	228.327	2.15301	1.10636	8.64384e-11	4.54974e-10	5.70948e-17	2.74946e-16
1067	BB_J31	lp38	NA	1194296	hypothetical protein	U	88.0473	41.2248	2.13578	1.09476	0.000387998	0.00091002	1.2254e-07	3.07028e-07
1188	BB_N36	cp32-9	bppB	1194720	protein BppB	U	21.7965	5.02984	4.33344	2.11551	0.000866926	0.00191429	1.03494e-05	2.17899e-05
1210	BB_O17	cp32-7	NA	1194653	hypothetical protein	U	44.0378	20.0463	2.1968	1.1354	0.00670921	0.0124469	5.28707e-05	0.000103456
1234	BB_P26	cp32-1	NA	1194454	hypothetical protein	U	113.326	46.1532	2.45543	1.29598	2.97082e-05	8.13381e-05	8.52346e-09	2.36222e-08
1244	BB_P36	cp32-1	bppB	1194464	protein BppB	U	53.6787	18.8634	2.84565	1.50876	9.84613e-05	0.000249926	1.93463e-08	5.25446e-08
1251	BB_Q09	lp56	NA	1194756	hypothetical protein	U	28.0613	9.18115	3.0564	1.61183	0.00576429	0.010842	3.64694e-05	7.31543e-05
1257	BB_Q22	lp56	NA	1194800	hypothetical protein	U	33.3797	16.3739	2.0386	1.02758	0.0266145	0.04413	0.000772998	0.00133724
1269	BB_Q38	lp56	NA	1194773	hypothetical protein	U	3194.23	970.565	3.29111	1.71857	1.62773e-24	2.57029e-23	1.75609e-58	5.41995e-57
1321	BB_R37	cp32-4	bppB	1194551	BppB	U	83.6326	28.5742	2.92686	1.54936	5.90289e-06	1.76956e-05	1.98932e-10	6.15374e-10
1347	BB_S39	cp32-3	bppB	1194497	protein BppB	U	23.6963	8.04897	2.94402	1.55779	0.0115453	0.0206297	0.000133543	0.000252228
1354	BB_U04	lp21	NA	1194737	protein BBC01	U	2213.55	231.251	9.57206	3.25883	1.07982e-90	7.33196e-88	5.62336e-179	3.81826e-176
1357	BB_U07	lp21	NA	1194740	protein BBC01	U	33.3301	6.74232	4.94341	2.30551	0.00463553	0.00890389	2.55751e-07	6.24659e-07
1358	BB_U09	lp21	NA	1194741	TM2 family protein	U	120.007	14.5884	8.22624	3.04023	9.70171e-19	1.0374e-17	2.39112e-32	2.5568e-31
