# Supplementary material for: The Borrelia burgdorferi RelA/SpoT Homolog and Stringent Response Regulate Survival in the Tick Vector and Global Gene Expression during Starvation
Source: PLoS Pathog. 2015 Sep 15;11(9):e1005160. doi: 10.1371/journal.ppat.1005160 (PMC4570706; doi:10.1371/journal.ppat.1005160)
Supplement: S6 Table — (XLSX) [file ppat.1005160.s011.xlsx]

## Sheet: Rel upregulated starve
	id	chr	Symbol	GeneID	description	category	WT	rel KO	foldChange	log2FoldChange	pval	padj	edgeR.pvalues	edgeR.adjpvalues
1329	BB_R45	cp32-4	NA	1194528	phage terminase large subunit	BP	95.5958	42.5615	2.24606	1.1674	0.00920263	0.0241038	0.00168305	0.00407885
97	BB_0100	chr	murI	1194936	glutamate racemase	CD	1168.07	493.345	2.36766	1.24346	3.45588e-06	2.57208e-05	3.03744e-11	2.91337e-10
1022	BB_H29	lp28-3	NA	1194144	plasmid partition protein	CD	152.669	25.0821	6.08678	2.60568	8.30618e-05	0.000409892	9.875e-08	5.11397e-07
1039	BB_I21	lp28-4	NA	1194177	PF-32 protein	CD	88.3313	18.18	4.8587	2.28057	3.6465e-06	2.68461e-05	5.84253e-08	3.14436e-07
1040	BB_I22	lp28-4	NA	1194178	PF-49 protein	CD	42.798	8.43431	5.07427	2.3432	0.00279156	0.00872352	0.000146922	0.000440765
1061	BB_J16	lp38	NA	1194274	plasmid partition protein	CD	178.675	53.3218	3.35088	1.74454	5.63465e-06	3.89563e-05	4.14796e-07	1.9216e-06
1099	BB_K24	lp36	NA	1194229	PF-49 protein	CD	286.176	70.1353	4.08034	2.02869	1.66115e-08	2.17547e-07	1.33131e-08	8.35597e-08
1228	BB_O33	cp32-7	NA	1194615	plasmid partition protein	CD	51.2857	17.3863	2.94978	1.56061	0.00656738	0.018292	0.000420956	0.0011677
1242	BB_P33	cp32-1	NA	1194461	PF-49 protein	CD	88.6815	40.9188	2.16725	1.11587	0.0152592	0.0377315	0.00339313	0.00763875
17	BB_0017	chr	NA	1194853	integral membrane protein	CE	145.319	69.8247	2.0812	1.05742	0.00188792	0.00618113	0.000753876	0.00198603
228	BB_0234	chr	NA	1195071	integral membrane protein	CE	245.287	101.812	2.40921	1.26856	0.00017199	0.000796771	2.79373e-05	9.46532e-05
316	BB_0324	chr	bamD	1195161	hypothetical protein	CE	290.323	103.583	2.80282	1.48688	2.50074e-06	1.94629e-05	1.51304e-08	9.3247e-08
446	BB_0460	chr	NA	1195305	lipoprotein	CE	242.312	74.418	3.2561	1.70314	2.12496e-06	1.69251e-05	3.02407e-07	1.4554e-06
718	BB_0744	chr	p83/100	1195598	p83/100 antigen	CE	7913.4	2600.92	3.04254	1.60527	1.03495e-09	1.83065e-08	1.81847e-16	3.33564e-15
794	BB_0823	chr	NA	1195681	lipoprotein	CE	62.5328	16.8514	3.71084	1.89175	0.000340355	0.00143075	5.92827e-06	2.21822e-05
816	BB_0844	chr	NA	1195702	lipoprotein	CE	388.243	122.443	3.17082	1.66486	4.20713e-07	3.89803e-06	2.10229e-08	1.24492e-07
822	BB_A0078	lp54	NA	11473656	lipoprotein	CE	557.089	160.483	3.47132	1.79548	1.66225e-05	0.000100622	1.29604e-10	1.11722e-09
824	BB_A03	lp54	NA	1194324	outer membrane protein	CE	1752.86	553.241	3.16835	1.66373	7.75201e-09	1.08848e-07	1.7797e-10	1.49627e-09
827	BB_A07	lp54	NA	1194327	ChpAI protein	CE	1163.07	368.453	3.15664	1.65839	8.37535e-05	0.000411813	4.69222e-11	4.37726e-10
843	BB_A24	lp54	dbpA	1194347	decorin-binding protein A	CE	1088.7	252.95	4.30402	2.10568	1.38294e-12	4.0947e-11	3.31612e-15	4.96325e-14
844	BB_A25	lp54	dbpB	1194341	decorin-binding protein B	CE	1403.97	299.981	4.68019	2.22657	1.20395e-14	7.12949e-13	6.31539e-23	2.68799e-21
848	BB_A33	lp54	NA	1194394	lipoprotein	CE	202.439	42.8756	4.72154	2.23926	3.75956e-09	5.7534e-08	1.21139e-10	1.05506e-09
850	BB_A36	lp54	NA	1194360	lipoprotein	CE	2086.66	702.837	2.96892	1.56994	2.53279e-09	3.96513e-08	2.3225e-16	4.1081e-15
871	BB_A57	lp54	NA	1194367	P45-13	CE	208.56	97.1396	2.14701	1.10233	0.00145133	0.0050298	0.000108569	0.00033607
874	BB_A60	lp54	NA	1194336	surface lipoprotein P27	CE	297.299	134.939	2.20321	1.13961	0.000611839	0.00234819	3.46769e-05	0.000114358
876	BB_A62	lp54	lp6.6	1194338	6.6 kDa lipoprotein	CE	9374.54	2923.91	3.20617	1.68085	2.17355e-09	3.45454e-08	2.30505e-09	1.69701e-08
880	BB_A68	lp54	cspA	1194383	complement regulator-acquiring surface protein 1	CE	5044.37	2419.7	2.08471	1.05985	5.27157e-05	0.000279373	8.07234e-09	5.26054e-08
881	BB_A69	lp54	NA	1194384	putative surface protein	CE	1988.41	375.161	5.30016	2.40604	4.44654e-18	5.04682e-16	1.16534e-33	1.76354e-31
904	BB_B19	cp26	ospC	1194415	outer surface protein C	CE	31408.6	11021.9	2.84966	1.51079	2.1151e-09	3.42948e-08	1.69748e-16	3.16707e-15
932	BB_D15	lp17	NA	1194018	membrane protein	CE	461.122	197.03	2.34037	1.22674	5.04958e-05	0.000271839	3.07856e-07	1.46293e-06
942	BB_E09	lp25	NA	1194043	protein p23	CE	61.9286	9.11762	6.79219	2.76388	3.99652e-06	2.89535e-05	4.97988e-09	3.40834e-08
952	BB_E31	lp25	NA	1194040	antigen P35 putative	CE	514.956	92.6532	5.55789	2.47454	9.33375e-12	2.2701e-10	7.69438e-16	1.24759e-14
954	BB_F0041	lp28-1	vlsE	11473645	outer surface protein VlsE1	CE	315.833	61.9425	5.0988	2.35016	2.77908e-12	7.72471e-11	1.21048e-15	1.87349e-14
1011	BB_H06	lp28-3	cspZ	1194149	complement regulator-acquiring surface protein	CE	998.382	343.785	2.90409	1.53809	2.59482e-08	3.24233e-07	5.78947e-15	8.47877e-14
1015	BB_H13	lp28-3	NA	1194136	protein RepU	CE	2771.64	867.606	3.19459	1.67563	1.27143e-09	2.13788e-08	1.11459e-14	1.54905e-13
1024	BB_H32	lp28-3	NA	1194146	antigen P35	CE	434.684	199.007	2.18427	1.12715	8.93987e-05	0.00043642	9.94014e-07	4.25738e-06
1031	BB_H41	lp28-3	NA	1194138	membrane protein	CE	50.4702	8.63793	5.84286	2.54668	4.11192e-05	0.000226738	1.37235e-07	6.94846e-07
1043	BB_I29	lp28-4	NA	1194210	virulence associated lipoprotein	CE	363.203	36.4705	9.95881	3.31597	1.53292e-19	2.6098e-17	2.09028e-23	1.05443e-21
1046	BB_I36	lp28-4	NA	1194186	antigen P35	CE	65.926	19.7123	3.34441	1.74175	0.000479837	0.00192217	2.76125e-05	9.3786e-05
1047	BB_I38	lp28-4	NA	1194199	surface antigen	CE	73.9522	23.4221	3.15736	1.65872	0.000646312	0.00246576	7.09302e-05	0.000224667
1048	BB_I39	lp28-4	erpC	1194200	surface antigen	CE	155.619	70.2664	2.2147	1.14711	0.00154224	0.0052777	0.000236973	0.000685259
1050	BB_I42	lp28-4	NA	1194183	outer membrane protein	CE	452.257	219.772	2.05785	1.04113	0.00022025	0.000986777	3.81864e-06	1.46921e-05
1056	BB_J09	lp38	ospD	1194272	outer surface protein D	CE	1835.52	792.877	2.31501	1.21102	1.00075e-05	6.4598e-05	3.43338e-09	2.47421e-08
1086	BB_K01	lp36	NA	1194235	lipoprotein	CE	830.218	185.289	4.48066	2.16371	4.83253e-13	1.56712e-11	1.38914e-19	3.70983e-18
1088	BB_K07	lp36	NA	1194241	lipoprotein	CE	190.949	27.7221	6.88796	2.78408	7.18079e-12	1.81115e-10	1.3848e-13	1.77934e-12
1095	BB_K19	lp36	NA	1194260	lipoprotein	CE	207.802	57.6598	3.60393	1.84957	3.57818e-07	3.48105e-06	5.66979e-09	3.80406e-08
1100	BB_K32	lp36	NA	1194219	fibronectin-binding protein	CE	3077.9	580.757	5.29982	2.40594	1.14376e-18	1.41618e-16	5.97319e-35	1.16221e-32
1114	BB_K50	lp36	NA	1194221	immunogenic protein P37	CE	917.595	268.111	3.42245	1.77503	2.14534e-10	4.23471e-09	4.35119e-18	1.00446e-16
1161	BB_M38	cp32-6	ospF	1194589	ErpK protein	CE	245.963	112.918	2.17825	1.12317	0.00428554	0.0126614	0.000982495	0.00252007
1247	BB_Q03	lp56	NA	1194750	outer membrane protein	CE	109.478	52.0864	2.10186	1.07167	0.00608572	0.0173089	0.00121693	0.00305804
1250	BB_Q06	lp56	NA	1194753	membrane protein	CE	1004.13	288.213	3.48398	1.80074	3.72682e-11	8.45988e-10	1.5555e-17	3.25938e-16
1267	BB_Q34	lp56	bdrW	1194770	protein BdrW protein	CE	308.861	81.5824	3.78588	1.92063	1.14157e-09	1.96812e-08	1.33195e-11	1.35382e-10
1268	BB_Q35	lp56	mlpJ	1194771	protein MlpJ	CE	166.813	25.5997	6.51619	2.70403	8.80573e-11	1.87397e-09	1.16533e-12	1.29039e-11
1274	BB_Q42	lp56	bdrV	1194777	protein BdrV	CE	21.7548	4.44838	4.8905	2.28998	0.00499344	0.0144704	0.000216107	0.000630273
1277	BB_Q47	lp56	erpX	1194781	protein ErpX	CE	333.221	86.4482	3.85458	1.94657	0.000193039	0.000876396	0.000102848	0.000319816
1354	BB_S42	cp32-3	bapA	1194500	BapA protein	CE	92.9179	32.3741	2.87013	1.52112	0.000407737	0.0016727	4.11216e-05	0.000133989
40	BB_0040	chr	cheR	1194876	chemotaxis protein methyltransferase	CM	786.599	352.681	2.23034	1.15726	2.99343e-05	0.000169877	9.84548e-09	6.38549e-08
175	BB_0180	chr	flbF	1195015	flagellar protein FlbF	CM	820.989	285.107	2.87958	1.52586	1.17355e-07	1.2787e-06	3.2501e-13	3.88301e-12
178	BB_0183	chr	fliW	1195018	flagellar assembly protein FliW	CM	175.293	47.0099	3.72885	1.89873	7.57341e-07	6.67447e-06	1.73878e-08	1.05724e-07
279	BB_0285	chr	flbC	1195122	flagellar protein	CM	5752.54	1466	3.92397	1.97231	1.07267e-13	4.42718e-12	2.4238e-23	1.17189e-21
286	BB_0292	chr	fliE	1195129	flagellar hook-basal body protein FliE	CM	1515.58	565.693	2.67915	1.42178	1.82912e-07	1.90173e-06	3.01639e-13	3.63569e-12
404	BB_0414	chr	cheR2	1195252	chemotaxis protein methyltransferase	CM	209.915	83.8704	2.50285	1.32357	6.33301e-05	0.000327968	3.80873e-06	1.46921e-05
745	BB_0772	chr	flgI	1195629	flagellar basal body P-ring protein	CM	694.369	157.788	4.40065	2.13772	3.11566e-12	8.48705e-11	1.3203e-17	2.80976e-16
10	BB_0010	chr	acpS	1194846	holo-acyl-carrier protein synthase	MT	1052.63	254.006	4.14411	2.05106	3.98344e-12	1.06381e-10	1.41792e-19	3.71387e-18
192	BB_0198	chr	rel	1195033	guanosine-3' 5'-bis(diphosphate) 3'-pyrophosphohydrolase	MT	1724.64	205.926	8.37505	3.0661	6.0465e-26	8.23533e-23	1.55298e-48	5.28791e-46
233	BB_0239	chr	dck	1195076	deoxyguanosine/deoxyadenosine kinase	MT	659.679	231.623	2.84807	1.50999	4.88353e-08	5.54281e-07	1.15946e-12	1.29039e-11
235	BB_0241	chr	glpK	1195078	glycerol kinase	MT	1103.7	438.039	2.51963	1.33321	3.11735e-06	2.37198e-05	9.63151e-10	7.32856e-09
449	BB_0463	chr	ndk	1195309	nucleoside diphosphate kinase	MT	905.471	430.181	2.10486	1.07372	0.000107368	0.000514912	3.53308e-08	2.00502e-07
634	BB_0656	chr	hemN	1195508	oxygen-independent coproporphyrinogen III oxidase	MT	511.489	214.016	2.38996	1.25699	4.10416e-06	2.94204e-05	2.5004e-07	1.22501e-06
635	BB_0657	chr	rpiA	1195509	ribose 5-phosphate isomerase A	MT	217.756	78.2383	2.78324	1.47676	5.19707e-05	0.000277585	1.23988e-05	4.42073e-05
680	BB_0704	chr	acpP	1195557	acyl carrier protein	MT	1033.98	488.576	2.11631	1.08155	0.000291008	0.00125826	5.78135e-07	2.60735e-06
698	BB_0723	chr	cya	1195577	adenylyl cyclase	MT	108.262	35.1418	3.08073	1.62327	0.000237287	0.00104253	2.48932e-05	8.56176e-05
806	BB_0835	chr	cpsG	1195693	phosphomannomutase	MT	162.38	47.7657	3.39951	1.76533	1.35296e-05	8.41429e-05	8.42415e-06	3.07606e-05
949	BB_E22	lp25	pncA	1194038	pyrazinamidase/nicotinamidase PncA	MT	243.943	77.6309	3.14235	1.65184	1.11088e-06	9.39767e-06	1.14749e-08	7.3032e-08
1033	BB_I06	lp28-4	mtnN	1194181	MTA/SAH nucleosidase	MT	70.4552	11.7749	5.98351	2.58099	0.000258474	0.00112834	3.11159e-06	1.22539e-05
605	BB_0627	chr	apeB/pepX	1195478	aminopeptidase	PD	1766.06	857.236	2.06018	1.04277	0.000179817	0.00082185	2.40692e-07	1.18777e-06
23	BB_0023	chr	ruvA	1194859	Holliday junction DNA helicase RuvA	RR	1076.03	335.52	3.20707	1.68125	4.37643e-10	8.27875e-09	1.39849e-16	2.68274e-15
570	BB_0591	chr	comE	1195438	competence locus E	RR	95.896	41.9162	2.2878	1.19396	0.00481808	0.0140218	0.000732666	0.0019339
719	BB_0745	chr	nth	1195601	endonuclease III	RR	467.418	182.949	2.5549	1.35327	3.10741e-06	2.37198e-05	1.86414e-08	1.12343e-07
771	BB_0798	chr	comF	1195656	competence protein F	RR	196.79	95	2.07148	1.05066	0.00146674	0.0050703	0.000200529	0.000589893
798	BB_0827	chr	hrpA	1195685	ATP-dependent helicase	RR	1722.9	740.101	2.32793	1.21905	2.26927e-05	0.00013265	1.84395e-07	9.23332e-07
799	BB_0828	chr	topA	1195686	DNA topoisomerase I	RR	1530.1	703.234	2.1758	1.12155	4.62114e-05	0.000249762	6.45861e-09	4.27021e-08
668	BB_0690	chr	dps/napA/bicA	1195543	neutrophil activating protein A (napA)	SR	11355.5	3624.2	3.13324	1.64766	1.42324e-10	2.93705e-09	3.88484e-18	9.12268e-17
715	BB_0741	chr	groES	1195595	chaperonin GroES	SR	3814.29	1377.05	2.7699	1.46984	3.88677e-08	4.60329e-07	2.54097e-14	3.46079e-13
18	BB_0018	chr	rluD	1194854	ribosomal large subunit pseudouridine synthase D	TL	855.526	355.432	2.407	1.26724	3.9181e-06	2.85372e-05	4.85047e-11	4.49154e-10
30	BB_0030	chr	lepB	1194866	signal peptidase I	TL	171.549	74.7528	2.29489	1.19843	0.000393707	0.00162494	0.000135967	0.000412443
31	BB_0031	chr	lepB	1194867	signal peptidase I	TL	2110.36	888.53	2.37511	1.248	4.0093e-07	3.79213e-06	9.79454e-10	7.4112e-09
50	BB_0052	chr	spoU	1194888	tRNA/rRNA methyltransferase	TL	428.028	182.725	2.34247	1.22803	5.95917e-05	0.000310973	6.57644e-07	2.92716e-06
164	BB_0169	chr	infA	1195004	translation initiation factor IF-1	TL	732.248	227.74	3.21528	1.68494	1.46894e-08	1.96146e-07	6.71361e-13	7.74909e-12
190	BB_0196	chr	prfA	1195031	peptide chain release factor 1	TL	619.012	169.732	3.647	1.86671	3.55348e-10	6.81668e-09	6.87615e-16	1.14211e-14
227	BB_0233	chr	rpsT	1195070	30S ribosomal protein S20	TL	2754.35	1299.46	2.11961	1.0838	3.55169e-05	0.00019907	1.62742e-09	1.21123e-08
250	BB_0256	chr	rpsU	1195093	30S ribosomal protein S21	TL	2979.42	733.533	4.06174	2.0221	3.35909e-13	1.11587e-11	4.10227e-19	1.05421e-17
569	BB_0590	chr	ksgA	1195437	rRNA small subunit methyltransferase A	TL	159.441	43.5209	3.66354	1.87324	4.06974e-06	2.93279e-05	1.30536e-06	5.53865e-06
209	BB_0215	chr	NA	1195052	phosphate ABC transporter substrate-binding protein	TP	2994.16	1043.04	2.8706	1.52135	2.11545e-08	2.69275e-07	6.8483e-13	7.83813e-12
234	BB_0240	chr	glpF	1195077	glycerol uptake facilitator	TP	614.036	136.695	4.49201	2.16736	2.21308e-13	7.90546e-12	5.67705e-19	1.43188e-17
320	BB_0328	chr	oppA1	1195165	oligopeptide permease peptide binding protein	TP	2382.46	790.241	3.01485	1.59209	4.28142e-09	6.47922e-08	3.30857e-16	5.70415e-15
321	BB_0329	chr	oppA2	1195166	oligopeptide permease peptide binding protein	TP	6501.76	1640.98	3.96212	1.98627	1.71901e-13	6.50359e-12	9.03705e-22	3.15602e-20
322	BB_0330	chr	oppA3	1195167	oligopeptide permease peptide binding protein	TP	2395.34	1023.14	2.34117	1.22723	3.4484e-06	2.57208e-05	2.41908e-11	2.34787e-10
392	BB_0401	chr	NA	1195239	glutamate transporter	TP	640.629	205.45	3.11817	1.6407	8.86816e-09	1.23249e-07	5.26344e-13	6.12718e-12
434	BB_0448	chr	ptsH1	1195293	phosphocarrier protein HPr	TP	124.215	54.4469	2.2814	1.18992	0.00703587	0.0194378	0.00329586	0.00745674
437	BB_0451	chr	NA	1195296	chromate transport protein	TP	114.68	44.6839	2.56647	1.35979	0.00150467	0.00517514	0.000334449	0.000943106
594	BB_0616	chr	NA	1195465	integral membrane protein	TP	865.905	385.953	2.24355	1.16579	7.20161e-05	0.000367363	3.05805e-07	1.46293e-06
1041	BB_I26	lp28-4	NA	1194182	multidrug-efflux transporter	TP	33.3596	7.3645	4.52978	2.17944	0.00178866	0.00594183	4.62391e-05	0.00014959
625	BB_0647	chr	bosR	1195499	oxidative stress regulator BosR	TR	1182.7	281.521	4.20109	2.07076	2.24189e-12	6.49671e-11	8.67897e-15	1.24429e-13
682	BB_0706	chr	NA	1195559	polynucleotide adenylyltransferase	TR	231.469	114.767	2.01685	1.01211	0.00162246	0.005497	0.00015531	0.00046186
792	BB_0820	chr	rpoZ	1195678	DNA-directed RNA polymerase subunit omega	TR	271.751	106.092	2.56147	1.35697	3.75261e-05	0.000208614	5.02146e-07	2.28737e-06
7	BB_0007	chr	NA	1194843	hypothetical protein	U	1701.81	343.195	4.95874	2.30997	7.63532e-17	6.13957e-15	2.04966e-31	2.14742e-29
24	BB_0024	chr	NA	1194860	hypothetical protein	U	1262.1	456.609	2.76406	1.46679	1.6652e-07	1.74462e-06	2.40097e-13	2.96723e-12
29	BB_0029	chr	NA	1194865	hypothetical protein	U	79.447	31.8944	2.49094	1.31669	0.00228567	0.00732489	0.000352847	0.000990883
38	BB_0038	chr	NA	1194874	hypothetical protein	U	440.583	205.357	2.14545	1.10128	0.000104659	0.000505483	1.77235e-06	7.24905e-06
43	BB_0044	chr	NA	1194880	hypothetical protein	U	389.937	134.204	2.90556	1.53882	4.14318e-07	3.89173e-06	5.31829e-09	3.62175e-08
82	BB_0085	chr	NA	1194921	hypothetical protein	U	349.839	154.044	2.27104	1.18335	0.000125287	0.000594568	1.85808e-06	7.57698e-06
99	BB_0102	chr	NA	1194938	hypothetical protein	U	241.805	100.37	2.40914	1.26852	0.000181879	0.000828494	1.92409e-05	6.75415e-05
156	BB_0161	chr	NA	1194996	hypothetical protein	U	813.089	200.06	4.06423	2.02298	9.94878e-13	3.01116e-11	2.43002e-22	9.73438e-21
157	BB_0162	chr	NA	1194997	hypothetical protein	U	225.009	64.9691	3.46332	1.79216	3.6148e-07	3.49175e-06	2.94902e-09	2.13647e-08
199	BB_0205	chr	NA	1195042	hypothetical protein	U	783.319	333.162	2.35116	1.23337	6.91988e-05	0.000355656	4.82889e-06	1.82187e-05
202	BB_0208	chr	NA	1195045	hypothetical protein	U	133.446	63.6404	2.09687	1.06824	0.00461974	0.0134734	0.00114765	0.00289463
206	BB_0212	chr	NA	1195049	hypothetical protein	U	458.226	165.798	2.76376	1.46663	5.88992e-05	0.000309732	5.01189e-07	2.28737e-06
221	BB_0227	chr	NA	1195064	hypothetical protein	U	410.148	113.304	3.61989	1.85594	7.63149e-08	8.45048e-07	9.04733e-07	3.91189e-06
236	BB_0242	chr	NA	1195079	hypothetical protein	U	63.3408	18.0696	3.50538	1.80957	0.000475917	0.00191209	1.04107e-05	3.7611e-05
254	BB_0260	chr	NA	1195097	hypothetical protein	U	1081.12	506.314	2.13527	1.09442	0.000106171	0.000510973	4.10141e-08	2.28939e-07
260	BB_0266	chr	NA	1195103	hypothetical protein	U	444.738	215.727	2.06158	1.04375	0.000439317	0.00177552	7.15084e-06	2.63228e-05
262	BB_0268	chr	NA	1195105	hypothetical protein	U	603.017	285.552	2.11176	1.07844	0.000135113	0.000638974	5.3389e-08	2.90863e-07
323	BB_0331	chr	NA	1195168	hypothetical protein	U	179.368	20.2299	8.86647	3.14836	1.44704e-08	1.95135e-07	3.86774e-13	4.58075e-12
358	BB_0367	chr	NA	1195204	hypothetical protein	U	546.596	243.467	2.24505	1.16675	0.000514658	0.00203178	2.78142e-06	1.1142e-05
364	BB_0373	chr	NA	1195210	hypothetical protein	U	257.203	77.7793	3.30683	1.72545	1.84932e-07	1.90816e-06	4.51133e-09	3.10325e-08
395	BB_0404	chr	NA	1195242	hypothetical protein	U	436.717	170.508	2.56127	1.35686	0.000104366	0.000505483	1.28529e-07	6.53195e-07
400	BB_0409	chr	NA	1195247	hypothetical protein	U	394.746	193.855	2.0363	1.02595	0.000950168	0.00348822	3.34357e-05	0.000111072
415	BB_0428	chr	NA	1195273	hypothetical protein	U	2159.08	1002.54	2.1536	1.10675	2.08558e-05	0.000123502	2.16615e-09	1.60342e-08
448	BB_0462	chr	efbC	1195308	nucleoid-associated protein EbfC	U	422.965	129.773	3.25928	1.70455	3.38926e-08	4.12158e-07	2.28759e-11	2.27423e-10
492	BB_0507	chr	NA	1195353	hypothetical protein	U	565.849	152.177	3.71837	1.89467	1.59833e-09	2.62281e-08	2.16535e-11	2.16854e-10
494	BB_0509	chr	NA	1195355	hypothetical protein	U	3111.38	1204.26	2.58364	1.36941	3.87994e-08	4.60329e-07	7.26293e-12	7.55123e-11
532	BB_0553	chr	NA	1195400	hypothetical protein	U	775.671	337.97	2.29509	1.19855	2.02861e-05	0.000120653	9.90179e-10	7.45096e-09
534	BB_0555	chr	NA	1195402	hypothetical protein	U	96.5465	39.2037	2.46269	1.30023	0.00560242	0.0160981	0.000698198	0.0018537
541	BB_0562	chr	NA	1195409	hypothetical protein	U	193.265	92.8741	2.08094	1.05724	0.00613816	0.017417	0.00246546	0.00572188
545	BB_0566	chr	NA	1195413	hypothetical protein	U	348.162	115.706	3.00902	1.58929	1.7092e-06	1.40237e-05	4.60322e-08	2.51791e-07
555	BB_0576	chr	NA	1195423	hypothetical protein	U	332.478	151.186	2.19913	1.13693	5.92454e-05	0.000310355	1.29585e-05	4.60823e-05
556	BB_0577	chr	NA	1195424	hypothetical protein	U	2707.52	1066.44	2.53884	1.34417	3.09996e-07	3.03751e-06	2.54581e-13	3.09589e-12
595	BB_0617	chr	NA	1195466	hypothetical protein	U	222.42	69.9731	3.17865	1.66841	8.02334e-05	0.000398824	5.54092e-07	2.50722e-06
609	BB_0631	chr	NA	1195482	hypothetical protein	U	7898.83	2090.45	3.77852	1.91782	5.97693e-13	1.85013e-11	2.78399e-21	8.24303e-20
645	BB_0667	chr	NA	1195519	hypothetical protein	U	629.171	271.879	2.31416	1.21049	1.56818e-05	9.62098e-05	3.96694e-08	2.23263e-07
653	BB_0675	chr	NA	1195527	hypothetical protein	U	249.645	115.837	2.15514	1.10778	0.000677796	0.00257147	2.66939e-05	9.08928e-05
667	BB_0689	chr	NA	1195542	hypothetical protein	U	467.279	69.5831	6.7154	2.74747	7.66319e-17	6.13957e-15	4.11365e-22	1.47442e-20
683	BB_0707	chr	NA	1195560	hypothetical protein	U	2028.66	969.218	2.09309	1.06563	2.29711e-05	0.000133704	1.91927e-08	1.14651e-07
684	BB_0708	chr	NA	1195561	hypothetical protein	U	160.399	46.827	3.42535	1.77625	7.40744e-07	6.59407e-06	4.02221e-07	1.86971e-06
714	BB_0740	chr	NA	1195594	hypothetical protein	U	179.833	78.4799	2.29146	1.19627	0.000735092	0.0027811	6.86578e-05	0.000217977
765	BB_0792	chr	NA	1195650	hypothetical protein	U	198.703	89.9787	2.20833	1.14296	0.000977221	0.00357789	0.000128238	0.000391615
769	BB_0796	chr	NA	1195654	hypothetical protein	U	419.171	209.063	2.005	1.0036	0.00111607	0.0039793	4.17948e-05	0.000135858
772	BB_0799	chr	NA	1195657	hypothetical protein	U	1067.79	448.016	2.38337	1.253	2.32883e-06	1.83345e-05	1.45118e-10	1.24309e-09
797	BB_0826	chr	NA	1195684	hypothetical protein	U	76.7617	11.6645	6.58081	2.71826	0.000520981	0.0020508	7.92425e-08	4.16979e-07
821	BB_0852	chr	NA	1195709	hypothetical protein	U	344.841	127.188	2.71128	1.43897	6.59952e-06	4.49428e-05	4.43538e-08	2.44574e-07
838	BB_A19	lp54	NA	1194343	hypothetical protein	U	977.574	471.611	2.07284	1.05161	0.000371275	0.0015417	3.31718e-06	1.297e-05
847	BB_A32	lp54	NA	1194390	hypothetical protein	U	49.5659	6.25671	7.92203	2.98587	1.24188e-05	7.86714e-05	1.41862e-08	8.82267e-08
933	BB_D18	lp17	NA	1194015	hypothetical protein	U	561.892	164.949	3.40646	1.76828	1.33478e-08	1.81798e-07	2.1889e-10	1.829e-09
935	BB_D21	lp17	NA	1194014	hypothetical protein	U	2003.66	851.221	2.35387	1.23503	1.0144e-06	8.74436e-06	3.32084e-11	3.14096e-10
936	BB_D22	lp17	NA	1194017	hypothetical protein	U	336.818	97.1603	3.46663	1.79353	6.20662e-09	8.89834e-08	1.60268e-11	1.61693e-10
938	BB_D24	lp17	NA	1194026	hypothetical protein	U	593.471	199.601	2.97329	1.57206	1.02354e-08	1.40815e-07	9.35453e-11	8.32736e-10
948	BB_E21	lp25	NA	1194037	hypothetical protein	U	4717.58	1993.89	2.36602	1.24246	5.2549e-06	3.67035e-05	2.79497e-09	2.03569e-08
969	BB_F20	lp28-1	NA	1194079	BBF20	U	305.245	119.64	2.55136	1.35127	1.69101e-05	0.000101909	4.55013e-07	2.10077e-06
973	BB_F26	lp28-1	NA	1194074	hypothetical protein	U	282.197	77.2409	3.65347	1.86927	1.95901e-07	2.00614e-06	9.82071e-08	5.10527e-07
980	BB_G03	lp28-2	NA	1194111		U	86.1649	41.9714	2.05294	1.03769	0.0165876	0.0404155	0.00438619	0.00960448
983	BB_G07	lp28-2	NA	1194103	hypothetical protein	U	110.694	51.5687	2.14653	1.10201	0.00810195	0.0215946	0.00189181	0.00453634
1019	BB_H26	lp28-3	NA	1194162	hypothetical protein	U	851.693	353.554	2.40894	1.2684	0.00106127	0.0038038	2.95529e-05	9.93853e-05
1020	BB_H27	lp28-3	NA	1194142	hypothetical protein	U	110.379	30.7314	3.59173	1.84468	1.20471e-05	7.66734e-05	8.5104e-07	3.69145e-06
1034	BB_I12	lp28-4	NA	1194191	hypothetical protein	U	50.7742	5.88745	8.62413	3.10838	9.51709e-06	6.20205e-05	3.17743e-08	1.81073e-07
1036	BB_I18	lp28-4	NA	1194196	hypothetical protein	U	2898.6	170.988	16.9521	4.08339	7.00346e-16	5.29928e-14	2.1605e-64	1.4713e-61
1037	BB_I19	lp28-4	NA	1194175	hypothetical protein	U	649.666	140.602	4.62061	2.20808	5.91089e-12	1.5482e-10	1.66314e-10	1.40695e-09
1038	BB_I20	lp28-4	NA	1194176	hypothetical protein	U	29.1732	5.83224	5.00206	2.32252	0.00439906	0.012885	3.08032e-05	0.000103335
1049	BB_I41	lp28-4	NA	1194201	hypothetical protein	U	33.3633	11.8681	2.81117	1.49117	0.018179	0.0435146	0.00137828	0.00340076
1072	BB_J31	lp38	NA	1194296	hypothetical protein	U	118.366	50.3333	2.35165	1.23367	0.00107827	0.00385461	0.000212833	0.000622056
1079	BB_J46	lp38	NA	1194319	hypothetical protein	U	125.527	51.8655	2.42024	1.27515	0.000526597	0.00206693	0.000123638	0.000378415
1080	BB_J47	lp38	NA	1194320	hypothetical protein	U	130.972	64.5446	2.02917	1.02089	0.00794821	0.021352	0.00219994	0.00517498
1081	BB_J48	lp38	NA	1194321	hypothetical protein	U	425.385	207.165	2.05336	1.03799	0.000299574	0.0012912	6.72915e-06	2.4973e-05
1101	BB_K33	lp36	NA	1194248	hypothetical protein	U	51.2819	24.1434	2.12405	1.08682	0.0183752	0.0438301	0.0205884	0.0375387
1102	BB_K34	lp36	NA	1194254	hypothetical protein	U	107.912	43.3933	2.48684	1.31432	0.000889995	0.00330293	0.000132458	0.000402696
1127	BB_L30	cp32-8	NA	1194656	hypothetical protein	U	2435.19	1138.17	2.13956	1.09731	0.000235133	0.00103641	1.09344e-05	3.93086e-05
1238	BB_P29	cp32-1	NA	1194457	hypothetical protein	U	73.5297	19.3982	3.79053	1.9224	0.0166234	0.0404305	2.8862e-05	9.73021e-05
1245	BB_P36	cp32-1	bppB	1194464	protein BppB	U	32.0049	11.4436	2.79675	1.48375	0.0179291	0.0431749	0.00263897	0.00606119
1269	BB_Q37	lp56	NA	1194772	hypothetical protein	U	104.176	33.1678	3.14088	1.65117	7.44524e-05	0.000375841	4.51978e-06	1.71954e-05
1270	BB_Q38	lp56	NA	1194773	hypothetical protein	U	3215.87	744.853	4.31745	2.11018	2.26368e-13	7.90546e-12	6.6833e-12	7.00204e-11
1358	BB_U04	lp21	NA	1194737	protein BBC01	U	1990.35	259.114	7.68136	2.94136	1.45421e-19	2.6098e-17	5.56738e-24	2.91645e-22
1362	BB_U09	lp21	NA	1194741	TM2 family protein	U	166.763	9.74571	17.1114	4.09689	5.56669e-19	8.42426e-17	1.17466e-20	3.33309e-19
