# Supplementary material for: The Borrelia burgdorferi RelA/SpoT Homolog and Stringent Response Regulate Survival in the Tick Vector and Global Gene Expression during Starvation
Source: PLoS Pathog. 2015 Sep 15;11(9):e1005160. doi: 10.1371/journal.ppat.1005160 (PMC4570706; doi:10.1371/journal.ppat.1005160)
Supplement: S7 Table — (XLSX) [file ppat.1005160.s012.xlsx]

## Sheet: Rel upregulated recovery
	id	chr	Symbol	GeneID	description	category	WT	rel KO	foldChange	log2FoldChange	pval	padj	edgeR.pvalues	edgeR.adjpvalues
1300	BB_Q31	lp56	blyB	1194767	BlyB	BP	88.5072	23.3532	3.78995	1.92218	0.0102753	0.0325386	0.00551316	0.0163286
252	BB_0258	chr	uppP	1195095	undecaprenyl-diphosphatase	CD	493.268	204.98	2.40643	1.26689	0.000247397	0.00135875	0.00266304	0.00868733
1031	BB_H29	lp28-3	NA	1194144	plasmid partition protein	CD	445.256	136.672	3.25785	1.70392	2.34758e-06	2.30818e-05	0.000136058	0.000585007
1052	BB_I21	lp28-4	NA	1194177	PF-32 protein	CD	318.221	91.6663	3.47152	1.79557	1.14249e-05	9.6188e-05	0.00067812	0.00258384
1053	BB_I22	lp28-4	NA	1194178	PF-49 protein	CD	194.626	51.6122	3.77093	1.91492	0.000158624	0.000941033	0.0188298	0.0472762
1074	BB_J16	lp38	NA	1194274	plasmid partition protein	CD	713.609	270.599	2.63715	1.39898	5.58968e-06	4.94324e-05	7.86368e-05	0.000356656
1213	BB_N33	cp32-9	NA	1194717	PF-49 protein	CD	242.369	92.1548	2.63002	1.39508	0.00128044	0.00573345	0.0108742	0.0298692
1254	BB_O33	cp32-7	NA	1194615	plasmid partition protein	CD	189.456	74.1855	2.55381	1.35265	0.00665872	0.0227674	0.0109313	0.0299597
1270	BB_P32	cp32-1	NA	1194460	PF-32 protein	CD	1344.62	583.266	2.30534	1.20498	1.60784e-06	1.66223e-05	1.16615e-05	6.16395e-05
1271	BB_P33	cp32-1	NA	1194461	PF-49 protein	CD	762.206	170.124	4.48029	2.16359	1.55687e-11	3.90886e-10	1.75084e-09	1.79685e-08
1307	BB_Q40	lp56	NA	1194775	PF-32 protein	CD	951.078	351.672	2.70444	1.43533	3.79068e-07	4.5167e-06	4.70102e-06	2.69339e-05
17	BB_0017	chr	NA	1194853	integral membrane protein	CE	400.805	196.862	2.03597	1.02572	0.00319508	0.0123754	0.0190144	0.0474853
244	BB_0250	chr	NA	1195087	inner membrane protein	CE	402.446	174.868	2.30143	1.20253	0.00102234	0.00469742	0.00518732	0.0155856
356	BB_0365	chr	la7	1195202	lipoprotein LA7	CE	7128.57	2518.59	2.83038	1.501	1.25483e-12	4.00976e-11	5.65916e-17	1.18758e-15
732	BB_0759	chr	NA	1195616	membrane protein	CE	402.289	182.968	2.19868	1.13664	0.00143344	0.00635777	0.0106041	0.0292914
794	BB_0823	chr	NA	1195681	lipoprotein	CE	153.817	54.2622	2.8347	1.5032	0.00526046	0.0186302	0.0131416	0.0351275
817	BB_0844	chr	NA	1195702	lipoprotein	CE	2590.71	443.82	5.8373	2.5453	1.12867e-25	1.98363e-23	3.71056e-21	1.14481e-19
825	BB_A03	lp54	NA	1194324	outer membrane protein	CE	7141.41	1974.73	3.6164	1.85455	6.28251e-18	3.84053e-16	5.54623e-24	1.99949e-22
844	BB_A24	lp54	dbpA	1194347	decorin-binding protein A	CE	3689.18	876.04	4.2112	2.07423	2.26313e-19	1.87174e-17	3.7632e-31	2.78477e-29
845	BB_A25	lp54	dbpB	1194341	decorin-binding protein B	CE	4818.11	918.519	5.24552	2.39109	5.66609e-26	1.32775e-23	5.93848e-44	1.19279e-41
851	BB_A36	lp54	NA	1194360	lipoprotein	CE	6043.58	1911.37	3.16191	1.66079	2.28258e-14	9.16945e-13	6.43459e-20	1.67538e-18
872	BB_A57	lp54	NA	1194367	P45-13	CE	1248.61	465.999	2.67942	1.42192	5.03309e-06	4.5655e-05	0.000261887	0.00105581
882	BB_A69	lp54	NA	1194384	putative surface protein	CE	3587.86	1162.52	3.08627	1.62587	1.67497e-12	5.23334e-11	4.13637e-16	8.07741e-15
905	BB_B19	cp26	ospC	1194415	outer surface protein C	CE	107230	40396.5	2.65444	1.40841	1.69069e-06	1.72254e-05	1.8341e-12	2.68619e-11
943	BB_E09	lp25	NA	1194043	protein p23	CE	365.301	48.2835	7.56576	2.91949	1.43939e-11	3.74774e-10	6.97421e-07	4.62535e-06
954	BB_E31	lp25	NA	1194040	antigen P35 putative	CE	765.927	328.825	2.32928	1.21989	5.51393e-05	0.000376339	0.000211266	0.000873647
959	BB_F0041	lp28-1	vlsE	11473645	outer surface protein VlsE1	CE	1926.44	174.8	11.0209	3.46216	7.83692e-37	3.6729e-34	1.08345e-30	7.61669e-29
1056	BB_I29	lp28-4	NA	1194210	virulence associated lipoprotein	CE	373.495	125.848	2.96782	1.5694	2.52926e-05	0.00019119	0.00201511	0.00674582
1064	BB_I42	lp28-4	NA	1194183	outer membrane protein	CE	1249.24	513.398	2.43327	1.2829	9.65683e-07	1.03645e-05	2.2558e-06	1.385e-05
1102	BB_K01	lp36	NA	1194235	lipoprotein	CE	1744.99	745.885	2.33949	1.22619	4.23795e-07	4.96546e-06	6.27971e-09	6.0063e-08
1104	BB_K07	lp36	NA	1194241	lipoprotein	CE	1751.31	155.854	11.2369	3.49017	7.21152e-36	2.53485e-33	9.34913e-26	4.38162e-24
1116	BB_K32	lp36	NA	1194219	fibronectin-binding protein	CE	6531.3	2077.41	3.14396	1.65258	1.49711e-14	6.19097e-13	2.03888e-23	7.16666e-22
1130	BB_K50	lp36	NA	1194221	immunogenic protein P37	CE	3388.9	812.56	4.17064	2.06027	4.23232e-19	3.30591e-17	7.43404e-33	6.96818e-31
1132	BB_K53	lp36	NA	1194223	outer membrane protein	CE	1071.28	491.533	2.17946	1.12397	3.5888e-05	0.000262805	7.84117e-05	0.000356656
1171	BB_M27	cp32-6	revA	1194578	RevA	CE	127.81	14.2533	8.96701	3.16463	1.45009e-05	0.000116032	1.72788e-05	8.9316e-05
1265	BB_P27	cp32-1	revA	1194455	RevA	CE	149.085	7.19122	20.7316	4.37376	6.80766e-09	1.12607e-07	7.50841e-09	7.03789e-08
1272	BB_P34	cp32-1	bdrA	1194462	protein BdrA	CE	1449.13	410.111	3.53352	1.8211	4.33379e-12	1.24353e-10	1.34386e-11	1.78251e-10
1281	BB_Q06	lp56	NA	1194753	membrane protein	CE	2737.66	678.801	4.03308	2.01188	2.40406e-17	1.40838e-15	3.84385e-30	2.57355e-28
1302	BB_Q34	lp56	bdrW	1194770	protein BdrW protein	CE	369.01	146.9	2.51198	1.32882	0.000427245	0.00220848	0.00390552	0.0122571
1303	BB_Q35	lp56	mlpJ	1194771	protein MlpJ	CE	280.739	121.823	2.30447	1.20444	0.00362859	0.0136778	0.0172606	0.0441244
1309	BB_Q42	lp56	bdrV	1194777	protein BdrV	CE	223.431	47.4024	4.7135	2.2368	1.29529e-05	0.000107128	3.82304e-05	0.000185351
178	BB_0183	chr	fliW	1195018	flagellar assembly protein FliW	CM	502.979	143.268	3.51076	1.81178	2.86185e-07	3.43911e-06	1.47998e-05	7.67842e-05
270	BB_0276	chr	fliZ	1195113	flagellar biosynthesis protein FliZ	CM	1254.47	574.762	2.1826	1.12605	2.03452e-05	0.000158041	2.51184e-05	0.000125681
557	BB_0578	chr	mcp1	1195425	methyl-accepting chemotaxis protein	CM	7751.55	3845.61	2.01569	1.01127	1.52061e-06	1.59551e-05	1.52039e-08	1.31145e-07
647	BB_0669	chr	cheA	1195521	chemotaxis protein CheA	CM	6700.76	3060.59	2.18937	1.13051	8.18822e-08	1.0861e-06	2.2773e-12	3.3009e-11
745	BB_0772	chr	flgI	1195629	flagellar basal body P-ring protein	CM	1132.55	557.965	2.02979	1.02133	8.08275e-05	0.000526127	0.000262075	0.00105581
192	BB_0198	chr	rel	1195033	guanosine-3' 5'-bis(diphosphate) 3'-pyrophosphohydrolase	MT	2077.51	447.458	4.64291	2.21503	1.62229e-19	1.42559e-17	1.1613e-13	1.86825e-12
366	BB_0375	chr	pfs	1195212	nucleosidase	MT	1211.4	407.068	2.9759	1.57333	5.31902e-09	8.90303e-08	1.09119e-08	9.83474e-08
368	BB_0377	chr	luxS	1195214	S-ribosylhomocysteine lyase	MT	772.715	237.584	3.25238	1.7015	2.95631e-08	4.15657e-07	2.68325e-07	1.90538e-06
600	BB_0622	chr	ackA	1195472	acetate kinase	MT	444.57	188.716	2.35576	1.23619	0.00033254	0.00175771	0.00410821	0.0128074
635	BB_0657	chr	rpiA	1195509	ribose 5-phosphate isomerase A	MT	554.161	265.557	2.08679	1.06128	0.00073514	0.00352032	0.0063707	0.0185449
733	BB_0760	chr	mazG	1195617	protein Gp37	MT	1046.64	399.697	2.61859	1.38879	5.24565e-07	5.97719e-06	3.45243e-06	2.05683e-05
734	BB_0761	chr	nlpD	1195618	peptidoglycan-binding protein	PD	560.59	273.181	2.05208	1.03709	0.00110071	0.00502025	0.00612951	0.0180295
248	BB_0254	chr	recJ	1195091	single-stranded-DNA-specific exonuclease	RR	1761.57	640.97	2.74828	1.45853	2.6725e-09	4.82014e-08	2.49612e-11	3.16175e-10
503	BB_0519	chr	grpE	1195365	protein GrpE	SR	5145.09	1298.94	3.961	1.98587	9.45334e-17	5.11208e-15	1.68645e-26	8.78204e-25
164	BB_0169	chr	infA	1195004	translation initiation factor IF-1	TL	1313.4	564.764	2.32557	1.21759	2.31273e-06	2.28992e-05	5.27173e-06	2.98873e-05
569	BB_0590	chr	ksgA	1195437	rRNA small subunit methyltransferase A	TL	859.907	186.033	4.62233	2.20862	6.06385e-13	2.02995e-11	8.37079e-11	9.97401e-10
321	BB_0329	chr	oppA2	1195166	oligopeptide permease peptide binding protein	TP	9741.34	4292.81	2.26923	1.1822	1.16521e-08	1.82032e-07	2.7782e-14	4.7062e-13
438	BB_0452	chr	NA	1195297	chromate transporter superfamily protein	TP	688.175	342.572	2.00885	1.00637	0.00071672	0.00346291	0.00231481	0.00760426
850	BB_A34	lp54	oppA5	1194359	extracellular solute-binding protein family 5	TP	1919.55	844.367	2.27336	1.18483	9.02637e-07	9.76237e-06	3.88149e-09	3.84322e-08
886	BB_A74	lp54	osm28	1194355	outer membrane porin OMS28	TP	24999.9	8034.46	3.11158	1.63765	2.90437e-16	1.45841e-14	2.46022e-26	1.23538e-24
179	BB_0184	chr	csrA	1195019	carbon storage regulator	TR	133.036	43.8208	3.03591	1.60213	0.00779098	0.0259576	0.00972297	0.0273759
448	BB_0462	chr	ebfC	1195308	nucleoid-associated protein EbfC	TR	1061.12	275.32	3.85413	1.9464	4.95632e-09	8.6032e-08	2.24701e-09	2.28935e-08
7	BB_0007	chr	NA	1194843	hypothetical protein	U	2294.58	1050.7	2.18387	1.12688	1.76834e-06	1.78869e-05	3.85828e-10	4.27145e-09
13	BB_0013	chr	NA	1194849	hypothetical protein	U	229.253	90.1677	2.54252	1.34626	0.00319171	0.0123754	0.0092739	0.0262356
29	BB_0029	chr	NA	1194865	hypothetical protein	U	224.364	81.764	2.74405	1.4563	0.00203261	0.00845516	0.00518781	0.0155856
38	BB_0038	chr	NA	1194874	hypothetical protein	U	1861.35	794.916	2.34156	1.22747	5.32789e-07	5.99281e-06	5.00359e-09	4.85175e-08
157	BB_0162	chr	NA	1194997	hypothetical protein	U	572.571	223.786	2.55856	1.35533	5.06983e-05	0.000351142	0.000551661	0.00211922
202	BB_0208	chr	NA	1195045	hypothetical protein	U	547.868	206.04	2.65903	1.4109	1.36924e-05	0.000111928	0.000811556	0.00302975
323	BB_0331	chr	NA	1195168	hypothetical protein	U	158.178	35.417	4.46614	2.15903	0.000276241	0.0014881	0.000488855	0.0018987
354	BB_0363	chr	NA	1195200	hypothetical protein	U	948.797	391.496	2.42351	1.2771	4.59981e-06	4.19957e-05	3.19228e-05	0.00015804
667	BB_0689	chr	NA	1195542	hypothetical protein	U	727.433	206.394	3.52448	1.81741	7.02594e-09	1.14866e-07	3.50713e-07	2.45324e-06
714	BB_0740	chr	NA	1195594	hypothetical protein	U	422.047	183.322	2.30222	1.20302	0.000748569	0.00352032	0.00436063	0.0135045
724	BB_0751	chr	NA	1195607	hypothetical protein	U	979.4	357.37	2.74058	1.45448	2.28003e-07	2.78759e-06	1.92114e-06	1.19519e-05
848	BB_A32	lp54	NA	1194390	hypothetical protein	U	113.885	30.6508	3.71555	1.89358	0.00342133	0.0130436	0.00835929	0.0237918
852	BB_A37	lp54	NA	1194396	hypothetical protein	U	717.801	337.302	2.12807	1.08954	0.000405589	0.00210427	0.00144103	0.00501508
901	BB_B14	cp26	NA	1194402	hypothetical protein	U	1275.77	624.028	2.04442	1.03169	5.61997e-05	0.000380639	9.14385e-05	0.000406844
1006	BB_G24	lp28-2	NA	1194122	hypothetical protein	U	564.614	274.948	2.05353	1.0381	0.00071527	0.00346291	0.0131406	0.0351275
1029	BB_H27	lp28-3	NA	1194142	hypothetical protein	U	278.525	112.982	2.46522	1.30172	0.00148405	0.00656157	0.0111484	0.0304363
1049	BB_I18	lp28-4	NA	1194196	hypothetical protein	U	5552.45	453.365	12.2472	3.61438	5.45987e-53	3.83829e-50	1.02321e-90	7.1932e-88
1050	BB_I19	lp28-4	NA	1194175	hypothetical protein	U	1160.45	536.919	2.16131	1.11191	2.97418e-05	0.000218937	0.000255962	0.00104012
1063	BB_I41	lp28-4	NA	1194201	hypothetical protein	U	109.547	35.7538	3.06392	1.61538	0.0118837	0.0370662	0.0147233	0.0384061
1096	BB_J47	lp38	NA	1194320	hypothetical protein	U	724.578	290.09	2.49777	1.32064	1.39968e-05	0.0001131	5.8375e-05	0.000270875
1129	BB_K49	lp36	NA	1194257	hypothetical protein	U	631.688	283.527	2.22797	1.15573	0.000140637	0.000841427	0.00202612	0.00676658
1143	BB_L29	cp32-8	NA	1194682	hypothetical protein	U	384.835	86.2493	4.46188	2.15765	8.96855e-08	1.16757e-06	6.55239e-06	3.61281e-05
1264	BB_P26	cp32-1	NA	1194454	hypothetical protein	U	487.581	82.2298	5.9295	2.56791	1.61352e-11	3.9114e-10	4.14184e-08	3.36614e-07
1267	BB_P29	cp32-1	NA	1194457	hypothetical protein	U	479.849	58.8714	8.1508	3.02694	9.03226e-14	3.5276e-12	1.12724e-09	1.20068e-08
1273	BB_P35	cp32-1	bppA	1194463	protein BppA	U	314.669	134.067	2.34711	1.23088	0.00193135	0.00810592	0.0102697	0.0285924
1274	BB_P36	cp32-1	bppB	1194464	protein BppB	U	109.906	36.6295	3.00048	1.58519	0.0133957	0.040767	0.0149217	0.0388516
1304	BB_Q37	lp56	NA	1194772	hypothetical protein	U	677.712	172.37	3.93174	1.97517	1.12953e-09	2.14611e-08	7.14393e-08	5.54937e-07
1305	BB_Q38	lp56	NA	1194773	hypothetical protein	U	5735.21	2325.48	2.46625	1.30232	4.03656e-09	7.09426e-08	1.08645e-13	1.77621e-12
1400	BB_U04	lp21	NA	1194737	protein BBC01	U	1942.3	787.902	2.46516	1.30168	3.66602e-06	3.48272e-05	2.68706e-06	1.62845e-05
1405	BB_U09	lp21	NA	1194741	TM2 family protein	U	645.703	43.355	14.8934	3.8966	1.4102e-23	1.98273e-21	2.98342e-17	6.45338e-16
