# Supplementary material for: The Borrelia burgdorferi RelA/SpoT Homolog and Stringent Response Regulate Survival in the Tick Vector and Global Gene Expression during Starvation
Source: PLoS Pathog. 2015 Sep 15;11(9):e1005160. doi: 10.1371/journal.ppat.1005160 (PMC4570706; doi:10.1371/journal.ppat.1005160)
Supplement: S8 Table — (XLSX) [file ppat.1005160.s013.xlsx]

## Sheet: Rel downregulated stationary
	id	chr	Symbol	GeneID	description	category	WT	rel KO	foldChange	log2FoldChange	pval	padj	edgeR.pvalues	edgeR.adjpvalues
833	BB_A12	lp54	blyA	1194332	BlyA family holin	BP	11.6187	91.5294	-7.87779	-2.97779	2.41643e-15	1.9888e-14	3.65999e-27	3.01228e-26
847	BB_A31	lp54	NA	1194358	pbsx family phage terminase	BP	297.169	873.143	-2.93821	-1.55494	5.90704e-22	8.35601e-21	1.86398e-33	2.10941e-32
853	BB_A38	lp54	NA	1194397	phage portal protein	BP	2174.21	6730.88	-3.09578	-1.63031	4.90515e-34	1.586e-32	3.67887e-51	8.61362e-50
1127	BB_M01	cp32-6	NA	1194601	phage portal protein	BP	11.6328	81.6664	-7.02034	-2.81154	1.24659e-12	8.17814e-12	3.30146e-21	1.96639e-20
1177	BB_N23	cp32-9	blyA	1194707	BlyA	BP	8.70158	26.9124	-3.09282	-1.62892	0.00427967	0.00826712	4.09594e-05	8.132e-05
1328	BB_S01	cp32-3	NA	1194513	phage portal protein	BP	19.8116	170.706	-8.61648	-3.1071	1.5036e-25	2.65181e-24	2.2583e-40	3.33344e-39
194	BB_0200	chr	ddlA	1195035	D-alanine--D-alanine ligase	CD	1385.51	2870.38	-2.07172	-1.05083	3.49605e-14	2.58023e-13	1.9057e-23	1.30047e-22
195	BB_0201	chr	murE	1195036	UDP-N-acetylmuramyl-tripeptide synthetase	CD	2221.37	4704.19	-2.1177	-1.0825	7.75966e-16	6.66938e-15	1.82238e-24	1.33773e-23
293	BB_0299	chr	ftsZ	1195136	cell division protein FtsZ	CD	6112.46	17114.4	-2.79993	-1.48539	1.61029e-06	5.20659e-06	1.74222e-26	1.39996e-25
294	BB_0300	chr	ftsA	1195137	cell division protein FtsA	CD	7888.72	31811	-4.03246	-2.01166	3.81273e-19	4.24401e-18	6.53244e-58	1.84814e-56
564	BB_0585	chr	murD	1195432	UDP-N-acetylmuramoylalanine--D-glutamate ligase	CD	2520.56	5300.13	-2.10276	-1.07228	9.10206e-16	7.72537e-15	1.74695e-23	1.21039e-22
899	BB_B12	cp26	NA	1194404	PF-32 protein	CD	407.796	2977.96	-7.30258	-2.86841	2.94341e-83	1.33238e-80	4.82002e-150	1.30912e-147
900	BB_B13	cp26	NA	1194403	plasmid partition protein	CD	143.337	350.797	-2.44736	-1.29122	1.13286e-11	6.57444e-11	3.35056e-15	1.42635e-14
914	BB_C01	cp9	NA	NA	NA	CD	2004.92	4971.61	-2.4797	-1.31017	4.03059e-10	1.99038e-09	3.87154e-25	2.90473e-24
915	BB_C02	cp9	NA	NA	NA	CD	162.893	620.722	-3.81061	-1.93002	2.07775e-14	1.56755e-13	1.23281e-29	1.15459e-28
916	BB_C03	cp9	NA	NA	NA	CD	195.807	783.988	-4.00389	-2.0014	4.34991e-17	4.07391e-16	3.82063e-37	4.98886e-36
1150	BB_M32	cp32-6	NA	1194583	PF-32 protein	CD	192.014	840.449	-4.37701	-2.12995	5.38201e-38	2.28399e-36	1.41371e-50	3.1997e-49
1317	BB_R33	cp32-4	NA	1194547	plasmid partition protein putative	CD	184.796	531.54	-2.87636	-1.52424	3.17145e-18	3.19025e-17	1.41201e-27	1.18364e-26
1343	BB_S35	cp32-3	NA	1194493	PF-32 protein	CD	108.346	303.606	-2.80219	-1.48655	4.52646e-13	3.04303e-12	6.82466e-20	3.86162e-19
559	BB_0580	chr	NA	1195427	integral membrane protein	CE	1358.83	5664.86	-4.16891	-2.05967	1.34216e-14	1.0475e-13	9.9174e-62	3.45329e-60
803	BB_0832	chr	NA	1195690	lipoprotein	CE	360.439	1116.51	-3.09765	-1.63117	1.60589e-26	3.20707e-25	4.88955e-43	8.40508e-42
826	BB_A04	lp54	NA	1194325	S2 antigen	CE	87.4961	277.484	-3.17138	-1.66511	1.18726e-15	9.89145e-15	1.23506e-20	7.19831e-20
827	BB_A05	lp54	NA	1194326	S1 antigen	CE	112.203	279.415	-2.49027	-1.3163	1.01447e-10	5.31912e-10	1.84603e-16	8.5853e-16
921	BB_C10	cp9	revB	NA	NA	CE	1348.5	3613.79	-2.67985	-1.42215	1.04326e-24	1.7004e-23	4.74076e-42	7.94809e-41
975	BB_F32	lp28-1	vls	1194081	vls	CE	23.2231	71.8035	-3.0919	-1.62849	0.0181094	0.0314082	5.3432e-07	1.27748e-06
145	BB_0149	chr	fliD	1194984	flagellar hook-associated protein FliD	CM	12769.1	28843.5	-2.25885	-1.17559	3.47552e-19	3.96618e-18	6.10231e-25	4.50377e-24
275	BB_0281	chr	motA	1195118	motility protein A	CM	1285.89	2977.39	-2.31543	-1.21128	1.12969e-11	6.57444e-11	1.0942e-22	7.07584e-22
405	BB_0415	chr	cheB	1195253	chemotaxis protein CheB	CM	628.274	1260.6	-2.00645	-1.00464	7.84312e-12	4.73376e-11	4.4451e-20	2.53632e-19
549	BB_0570	chr	cheY-2	1195417	chemotaxis response regulator	CM	3778.16	7653.69	-2.02577	-1.01847	7.63604e-05	0.000196397	2.7369e-15	1.19126e-14
701	BB_0726	chr	ylxH-3	1195580	ATP-binding protein	CM	1075.97	4160.78	-3.86699	-1.95121	5.55228e-44	3.016e-42	1.34565e-66	5.22112e-65
747	BB_0774	chr	flgG	1195631	flagellar basal body rod protein FlgG	CM	1376.09	3171.38	-2.30463	-1.20453	2.93359e-18	2.99413e-17	9.83956e-32	1.00398e-30
53	BB_0055	chr	tpiA	1194891	triosephosphate isomerase	MT	4317.78	10377.3	-2.40339	-1.26507	3.75901e-19	4.21879e-18	9.1792e-29	8.04216e-28
59	BB_0061	chr	trx	1194897	thioredoxin	MT	2608.92	6180.93	-2.36915	-1.24437	5.80963e-21	7.58604e-20	7.01687e-27	5.70594e-26
148	BB_0153	chr	sodA	1194988	superoxide dismutase	MT	3314.93	7356.76	-2.21928	-1.15009	7.01595e-18	6.90411e-17	1.95513e-26	1.55267e-25
237	BB_0243	chr	glpD	1195080	glycerol-3-phosphate dehydrogenase	MT	1046.81	2125.12	-2.03009	-1.02155	3.45075e-13	2.36673e-12	4.50578e-23	2.97032e-22
241	BB_0247	chr	rdgB	1195084	non-canonical purine NTP pyrophosphatase	MT	68.2498	152.401	-2.23298	-1.15897	9.64294e-07	3.18616e-06	6.73732e-09	1.88645e-08
367	BB_0376	chr	metK	1195213	S-adenosylmethionine synthetase	MT	480.404	1185.73	-2.4682	-1.30346	8.4198e-18	8.22596e-17	4.30937e-32	4.53653e-31
453	BB_0467	chr	NA	1195313	laccase domain-containing protein	MT	550.532	1181.26	-2.14567	-1.10143	1.78193e-13	1.24735e-12	5.14566e-24	3.69725e-23
572	BB_0593	chr	fadD	1195440	long-chain-fatty-acid CoA ligase	MT	5015.52	11147.6	-2.22263	-1.15227	2.70902e-18	2.787e-17	5.31423e-24	3.77839e-23
598	BB_0620	chr	NA	1195469	beta-glucosidase	MT	580.564	1592.41	-2.74287	-1.45569	1.3339e-23	2.0127e-22	2.16684e-43	3.82151e-42
663	BB_0685	chr	hmgr	1195537	3-hydroxy-3-methylglutaryl-CoA reductase	MT	933.046	2385.63	-2.55682	-1.35435	8.54988e-08	3.21627e-07	7.84598e-24	5.52065e-23
664	BB_0686	chr	mvaD	1195538	diphosphomevalonate decarboxylase	MT	807.316	2592.86	-3.2117	-1.68334	3.07221e-32	8.5144e-31	1.42322e-56	3.78966e-55
665	BB_0687	chr	pmk	1195539	phosphomevalonate kinase	MT	674.263	1641.69	-2.4348	-1.2838	1.11846e-14	8.77956e-14	6.27676e-28	5.3274e-27
702	BB_0727	chr	pfk	1195581	phosphofructokinase	MT	6241.5	23479.5	-3.76183	-1.91144	3.40256e-26	6.50799e-25	3.39388e-55	8.53498e-54
735	BB_0763	chr	atoC	1195620	acetoacetate metabolism regulatory protein AtoC	MT	617.064	1570.49	-2.5451	-1.34772	3.29502e-20	4.14319e-19	6.25783e-36	7.79646e-35
778	BB_0805	chr	pnpA	1195663	polyribonucleotide nucleotidyltransferase	MT	18659.1	60876.1	-3.26254	-1.70599	1.33647e-11	7.62572e-11	8.92037e-41	1.33119e-39
904	BB_B18	cp26	guaA	1194399	GMP synthase	MT	8925.44	21279.1	-2.38409	-1.25344	1.21261e-08	5.08248e-08	9.62727e-21	5.63527e-20
65	BB_0067	chr	NA	1194903	peptidase	PD	20076.5	63105.6	-3.14325	-1.65226	6.03847e-27	1.28129e-25	1.60365e-44	2.90368e-43
101	BB_0104	chr	htrA	1194940	periplasmic serine protease DO	PD	5435.18	13195.1	-2.42773	-1.27961	5.33917e-22	7.6322e-21	4.0492e-28	3.45838e-27
102	BB_0105	chr	map	1194941	methionine aminopeptidase	PD	1001.46	2111.03	-2.10796	-1.07585	1.90193e-13	1.32452e-12	4.87239e-22	3.03519e-21
247	BB_0253	chr	lon1	1195090	ATP-dependent protease La	PD	17305.4	56060	-3.23945	-1.69575	9.76202e-38	4.01722e-36	7.72516e-49	1.69206e-47
256	BB_0262	chr	NA	1195099	M23 peptidase domain-containing protein	PD	520.613	1205.6	-2.31573	-1.21147	1.97301e-16	1.7744e-15	4.55583e-27	3.727e-26
290	BB_0296	chr	hslV	1195133	ATP-dependent protease subunit HslV	PD	396.101	810.379	-2.04589	-1.03273	9.50283e-06	2.74571e-05	1.06418e-11	3.66791e-11
357	BB_0366	chr	apeA	1195203	aminopeptidase	PD	7615.51	17961.2	-2.3585	-1.23787	2.60614e-16	2.28331e-15	1.32676e-23	9.2873e-23
589	BB_0611	chr	clpP1	1195460	ATP-dependent Clp protease proteolytic subunit	PD	4543.65	18353	-4.03927	-2.0141	8.77035e-51	6.26849e-49	4.37476e-70	1.98031e-68
590	BB_0612	chr	clpX	1195461	ATP-dependent protease ATP-binding subunit ClpX	PD	4228.67	22863	-5.40666	-2.43474	1.25723e-19	1.49765e-18	3.30873e-79	1.7973e-77
591	BB_0613	chr	lon2	1195462	ATP-dependent protease La	PD	5630.27	16941.3	-3.00897	-1.58927	7.34465e-33	2.12213e-31	3.40951e-45	6.34262e-44
762	BB_0789	chr	ftsH	1195647	ATP-dependent zinc metalloprotease FtsH	PD	24736.3	116952	-4.72795	-2.24121	7.55782e-45	4.4624e-43	2.14199e-67	9.09006e-66
108	BB_0111	chr	dnaB	1194947	replicative DNA helicase	RR	4825.88	10060.2	-2.08463	-1.05979	0.00229496	0.0046655	2.15734e-13	8.32293e-13
128	BB_0131	chr	recA	1194966	recombinase A	RR	3868.54	23108.4	-5.9734	-2.57855	1.41829e-26	2.9019e-25	2.13279e-92	2.22795e-90
422	BB_0436	chr	gyrB	1195281	DNA gyrase subunit B	RR	10680	38888.3	-3.64122	-1.86442	1.73733e-44	9.83041e-43	7.84769e-56	2.01079e-54
558	BB_0579	chr	dnaE	1195426	DNA polymerase III subunit alpha	RR	12170	25894.9	-2.12778	-1.08935	2.1249e-16	1.89843e-15	5.23944e-20	2.97706e-19
501	BB_0517	chr	dnaJ1	1195363	chaperone protein DnaJ	SR	661.71	1882.26	-2.84453	-1.50819	5.14886e-25	8.74019e-24	6.19288e-48	1.31405e-46
502	BB_0518	chr	dnaK2	1195364	chaperone protein DnaK	SR	5948.09	13901.7	-2.33718	-1.22477	2.51701e-20	3.22462e-19	2.82111e-27	2.33602e-26
539	BB_0560	chr	htpG	1195407	chaperone protein HtpG	SR	3254.94	6647.21	-2.04219	-1.03012	4.36452e-15	3.52798e-14	3.74792e-21	2.22256e-20
245	BB_0251	chr	leuS	1195088	leucine--tRNA ligase	TL	7052.66	16846	-2.3886	-1.25617	9.29295e-22	1.27473e-20	2.42388e-29	2.17989e-28
331	BB_0339	chr	rplM	1195176	50S ribosomal protein L13	TL	4986.5	15311.7	-3.07064	-1.61854	1.19225e-34	3.94896e-33	2.48359e-48	5.35352e-47
381	BB_0390	chr	rplL	1195227	50S ribosomal protein L7/L12	TL	4087.68	12169.9	-2.97721	-1.57396	0.00149226	0.00315161	4.65818e-21	2.75035e-20
383	BB_0392	chr	rplA	1195229	50S ribosomal protein L1	TL	2942.1	7351.02	-2.49857	-1.3211	8.98007e-06	2.61134e-05	2.59549e-23	1.75357e-22
384	BB_0393	chr	rplK	1195230	50S ribosomal protein L11	TL	2565.26	11558.1	-4.50562	-2.17173	4.606e-58	3.90935e-56	3.57608e-87	2.55596e-85
428	BB_0442	chr	yidC	1195287	membrane protein insertase YidC	TL	3449.07	8360.76	-2.42406	-1.27743	6.72653e-22	9.41715e-21	9.70441e-33	1.08021e-31
432	BB_0446	chr	aspS	1195291	aspartate--tRNA ligase	TL	2375.25	11253.2	-4.73771	-2.24419	1.7288e-61	2.34772e-59	1.82906e-90	1.55241e-88
462	BB_0477	chr	rpsJ	1195323	30S ribosomal protein S10	TL	3143.95	7352.65	-2.33866	-1.22568	5.73446e-20	6.95304e-19	1.3651e-29	1.25257e-28
463	BB_0478	chr	rplC	1195324	50S ribosomal protein L3	TL	3988.58	9624.29	-2.41296	-1.2708	3.01423e-07	1.06597e-06	2.77714e-23	1.86701e-22
464	BB_0479	chr	rplD	1195325	50S ribosomal protein L4	TL	1763.36	4119.14	-2.33596	-1.22402	3.73466e-19	4.21879e-18	2.33765e-26	1.82444e-25
466	BB_0481	chr	rplB	1195327	50S ribosomal protein L2	TL	5329.55	11602.6	-2.17704	-1.12237	1.04987e-08	4.4277e-08	8.23302e-20	4.62002e-19
467	BB_0482	chr	rpsS	1195328	30S ribosomal protein S19	TL	2092.97	5250.8	-2.50878	-1.32698	1.58023e-22	2.33255e-21	1.10579e-34	1.34078e-33
468	BB_0483	chr	rplV	1195329	50S ribosomal protein L22	TL	1971.6	5884.15	-2.98445	-1.57747	8.25393e-07	2.75401e-06	4.79388e-31	4.68351e-30
469	BB_0484	chr	rpsC	1195330	30S ribosomal protein S3	TL	1395.73	3902.49	-2.79602	-1.48337	2.77586e-27	6.17969e-26	5.69045e-37	7.35965e-36
470	BB_0485	chr	rplP	1195331	50S ribosomal protein L16	TL	798.051	2324.9	-2.91322	-1.54262	1.00018e-11	5.90543e-11	2.6985e-30	2.58068e-29
480	BB_0495	chr	rpsE	1195341	30S ribosomal protein S5	TL	1834.86	5877.34	-3.20315	-1.67949	4.88371e-09	2.16735e-08	1.622e-36	2.05858e-35
482	BB_0497	chr	rplO	1195343	50S ribosomal protein L15	TL	1291.33	2967.22	-2.29779	-1.20025	1.20082e-17	1.15654e-16	5.01911e-30	4.7333e-29
588	BB_0610	chr	tig	1195459	trigger factor	TL	5161.74	13690.9	-2.65238	-1.40729	5.72856e-27	1.23482e-25	7.97808e-34	9.18155e-33
675	BB_0698	chr	trmD	1195551	tRNA (guanine-N(1)-)-methyltransferase	TL	6865.62	17943.6	-2.61354	-1.386	1.22141e-25	2.21157e-24	5.72661e-34	6.64678e-33
676	BB_0699	chr	rplS	1195552	50S ribosomal protein L19	TL	1333.53	3975.41	-2.98112	-1.57585	1.457e-30	3.73321e-29	8.28311e-46	1.56229e-44
741	BB_0769	chr	tsaD	1195626	tRNA N6-adenosine threonylcarbamoyltransferase	TL	427.763	1011.13	-2.36376	-1.24108	9.33978e-16	7.87791e-15	2.3086e-26	1.81218e-25
753	BB_0780	chr	rpmA	1195637	50S ribosomal protein L27	TL	399.343	1145.4	-2.86822	-1.52016	1.80984e-19	2.10065e-18	1.37623e-32	1.50719e-31
768	BB_0795	chr	bamA	1195653	outer membrane protein	TL	7285.51	18205.2	-2.49883	-1.32125	3.30917e-24	5.16534e-23	5.09142e-32	5.27797e-31
774	BB_0801	chr	infB	1195659	translation initiation factor IF-2	TL	6258.16	12718.1	-2.03225	-1.02308	9.51494e-10	4.48656e-09	5.80203e-18	2.951e-17
776	BB_0803	chr	truB	1195661	tRNA pseudouridine synthase B	TL	2089.6	4180.96	-2.00084	-1.00061	2.22728e-14	1.67108e-13	1.47186e-18	7.7774e-18
141	BB_0144	chr	NA	1194979	glycine/betaine ABC transporter substrate-binding protein	TP	5308.45	17954.7	-3.38229	-1.758	5.72824e-17	5.32805e-16	5.3015e-45	9.72896e-44
142	BB_0145	chr	NA	1194980	glycine/betaine ABC transporter permease	TP	2749.55	13902.9	-5.05644	-2.33812	1.98214e-58	1.85955e-56	1.68802e-91	1.52822e-89
211	BB_0217	chr	pstA	1195054	phosphate ABC transporter permease PstA	TP	903.807	2154.46	-2.38376	-1.25324	4.58185e-19	5.05866e-18	1.3477e-33	1.53796e-32
246	BB_0252	chr	NA	1195089	antibiotic efflux	TP	1407.87	4052.52	-2.87847	-1.5253	1.06999e-29	2.69081e-28	6.13905e-40	8.77562e-39
452	BB_0466	chr	NA	1195312	ABC transporter ATP-binding protein	TP	3096.76	10370.7	-3.3489	-1.74369	4.38712e-11	2.39266e-10	5.19716e-44	9.28651e-43
607	BB_0629	chr	fruA2	1195480	PTS system fructose-specific transporter subunit IIABC	TP	8784.73	24770.5	-2.81972	-1.49555	1.25453e-25	2.24164e-24	1.59373e-36	2.04178e-35
618	BB_0640	chr	potC	1195492	spermidine/putrescine ABC transporter permease	TP	141.309	342.145	-2.42125	-1.27575	2.32185e-11	1.28174e-10	3.51331e-17	1.71622e-16
619	BB_0641	chr	potB	1195493	spermidine/putrescine transport system permease	TP	314.544	786.719	-2.50114	-1.32259	3.99606e-17	3.79486e-16	3.70829e-24	2.69297e-23
913	BB_B29	cp26	malX2	1194412	PTS system transporter subunit IIBC	TP	22105.9	63347.5	-2.86565	-1.51886	7.3121e-31	1.94703e-29	3.11276e-41	4.80356e-40
62	BB_0064	chr	fmt	1194900	methionyl-tRNA formyltransferase	TR	2347.26	7125.45	-3.03565	-1.60201	2.03986e-18	2.1146e-17	5.89438e-43	1.00057e-41
63	BB_0065	chr	def	1194901	peptide deformylase	TR	1159.55	6786.81	-5.85295	-2.54916	1.42713e-18	1.4908e-17	1.26432e-85	8.17593e-84
129	BB_0132	chr	greA	1194967	transcription elongation factor GreA	TR	6782.34	24248.3	-3.57521	-1.83803	1.04143e-43	5.43945e-42	3.37645e-59	1.09172e-57
224	BB_0230	chr	rho	1195067	transcription termination factor Rho	TR	2704.92	6196.98	-2.291	-1.19598	5.02631e-19	5.50462e-18	1.91652e-26	1.53096e-25
379	BB_0388	chr	rpoC	1195225	DNA-directed RNA polymerase subunit beta'	TR	25280.8	50741.2	-2.0071	-1.00511	6.59647e-09	2.88039e-08	9.20927e-17	4.35756e-16
380	BB_0389	chr	rpoB	1195226	DNA-directed RNA polymerase subunit beta	TR	21777.3	69534.2	-3.19296	-1.67489	1.83715e-10	9.37911e-10	3.06413e-38	4.03989e-37
385	BB_0394	chr	nusG	1195231	transcription termination/antitermination factor	TR	3411.51	9593.27	-2.81203	-1.49161	7.81942e-29	1.86294e-27	7.17699e-42	1.18858e-40
489	BB_0504	chr	rny	1195350	ribonuclease Y	TR	5216.32	12218.6	-2.34238	-1.22798	0.0159728	0.0279164	1.57586e-12	5.76825e-12
687	BB_0712	chr	rpoD	1195566	RNA polymerase sigma factor RpoD	TR	5816.39	18905.9	-3.25045	-1.70064	1.71132e-37	6.45546e-36	7.42027e-51	1.70792e-49
754	BB_0781	chr	cgtA	1195638	GTPase Obg	TR	1328.42	6618.59	-4.98231	-2.31681	3.58857e-47	2.32061e-45	4.50113e-75	2.18305e-73
61	BB_0063	chr	NA	1194899	hypothetical protein	U	1406.53	3763.5	-2.67574	-1.41994	9.7409e-26	1.78759e-24	7.06283e-41	1.0657e-39
130	BB_0133	chr	NA	1194968	hypothetical protein	U	4887.41	12496.5	-2.55688	-1.35438	2.33249e-25	4.06093e-24	1.74762e-32	1.89861e-31
416	BB_0429	chr	NA	1195274	hypothetical protein	U	1914.71	5054.43	-2.63979	-1.40042	1.06845e-16	9.80373e-16	1.12776e-30	1.08617e-29
454	BB_0468	chr	NA	1195314	hypothetical protein	U	1617.79	3248.64	-2.00807	-1.00581	1.72842e-13	1.21617e-12	6.87059e-23	4.4857e-22
511	BB_0531	chr	NA	1195377	hypothetical protein	U	499.416	1155.86	-2.31442	-1.21065	9.68096e-16	8.11528e-15	2.59179e-23	1.75357e-22
673	BB_0696	chr	NA	1195549	hypothetical protein	U	813.173	1739.45	-2.13909	-1.097	0.000859678	0.00190137	3.39616e-12	1.21049e-11
763	BB_0790	chr	NA	1195648	hypothetical protein	U	1787.82	3656.5	-2.04523	-1.03226	9.62979e-15	7.60305e-14	2.73785e-21	1.63788e-20
830	BB_A09	lp54	NA	1194329	hypothetical protein	U	530.07	1188.35	-2.24188	-1.16471	8.82028e-15	7.00464e-14	9.89433e-26	7.63437e-25
831	BB_A10	lp54	NA	1194330	hypothetical protein	U	305.419	924.818	-3.02803	-1.59838	5.9047e-24	9.11203e-23	1.38031e-38	1.8559e-37
832	BB_A11	lp54	NA	1194331	hypothetical protein	U	210.364	618.512	-2.9402	-1.55592	8.8173e-20	1.05964e-18	1.27029e-29	1.17351e-28
834	BB_A13	lp54	NA	1194333	hypothetical protein	U	67.3035	320.494	-4.76192	-2.25154	2.98864e-26	5.79796e-25	2.13809e-35	2.63957e-34
843	BB_A23	lp54	NA	1194346	hypothetical protein	U	1740.73	4246.74	-2.43964	-1.28667	0.00526154	0.00996537	8.72201e-12	3.02155e-11
855	BB_A40	lp54	NA	1194373	hypothetical protein	U	546.089	2854.37	-5.22694	-2.38597	3.56727e-60	4.03696e-58	2.16378e-119	4.89736e-117
856	BB_A41	lp54	NA	1194348	hypothetical protein	U	515.69	2337.03	-4.53185	-2.1801	2.88472e-50	1.95873e-48	6.23737e-101	8.47034e-99
857	BB_A42	lp54	NA	1194349	hypothetical protein	U	86.5284	333.849	-3.85825	-1.94795	1.17802e-21	1.59975e-20	1.246e-29	1.15895e-28
860	BB_A45	lp54	NA	1194351	hypothetical protein	U	101.552	319.419	-3.14538	-1.65324	8.18684e-09	3.51827e-08	7.83769e-19	4.25743e-18
861	BB_A46	lp54	NA	1194375	hypothetical protein	U	369.062	1680.8	-4.55424	-2.18721	9.85301e-47	6.08199e-45	1.13613e-83	6.70812e-82
862	BB_A47	lp54	NA	1194376	hypothetical protein	U	107.442	499.699	-4.65086	-2.2175	5.66283e-32	1.53803e-30	1.29984e-47	2.71566e-46
863	BB_A48	lp54	NA	1194377	hypothetical protein	U	133.533	603.833	-4.52197	-2.17695	1.72158e-14	1.32085e-13	4.09751e-41	6.25216e-40
864	BB_A49	lp54	NA	1194378	hypothetical protein	U	37.236	149.252	-4.00826	-2.00298	2.78201e-13	1.92753e-12	1.29232e-21	7.90526e-21
866	BB_A51	lp54	NA	1194380	hypothetical protein	U	104.059	583.281	-5.60528	-2.48679	7.62653e-41	3.69887e-39	5.99842e-58	1.73316e-56
868	BB_A53	lp54	NA	1194363	Bbs27 protein	U	42.5545	99.2232	-2.33168	-1.22137	4.46906e-05	0.000119468	3.73448e-08	9.84742e-08
917	BB_C05	cp9	NA	NA	NA	U	469.471	2711.77	-5.77622	-2.53013	2.69702e-67	5.23222e-65	5.73128e-109	9.72885e-107
919	BB_C07	cp9	NA	NA	NA	U	84.7208	336.005	-3.96603	-1.9877	7.71314e-22	1.06882e-20	1.18228e-32	1.30532e-31
920	BB_C08	cp9	NA	NA	NA	U	234.344	584.623	-2.49472	-1.31888	2.8456e-14	2.11166e-13	4.86998e-17	2.35353e-16
923	BB_C12	cp9	NA	NA	NA	U	794.41	3006.61	-3.78471	-1.92018	1.45483e-19	1.71797e-18	1.84074e-58	5.43748e-57
989	BB_G15	lp28-2	NA	1194129	hypothetical protein	U	5.79869	19.8211	-3.41821	-1.77324	0.00515672	0.00980789	0.000200394	0.000372788
992	BB_G18	lp28-2	NA	1194116	hypothetical protein	U	2.8958	18.486	-6.38374	-2.6744	0.000994748	0.00217882	5.53765e-06	1.20708e-05
1006	BB_G33	lp28-2	NA	1194110	hypothetical protein	U	1212.44	4560.82	-3.76169	-1.91138	2.97682e-33	8.98339e-32	6.94906e-66	2.62134e-64
1097	BB_K35	lp36	NA	1194255	hypothetical protein	U	680.223	2394.81	-3.52063	-1.81583	1.38429e-37	5.52901e-36	3.6704e-67	1.466e-65
1114	BB_L19	cp32-8	NA	1194672	hypothetical protein	U	66.7878	619.207	-9.27126	-3.21277	8.48416e-60	8.86268e-58	6.97033e-77	3.64066e-75
1115	BB_L20	cp32-8	NA	1194673	hypothetical protein	U	70.1426	624.827	-8.90795	-3.15509	2.05399e-58	1.85955e-56	3.35076e-86	2.27517e-84
1120	BB_L29	cp32-8	NA	1194682	hypothetical protein	U	19.8471	39.9912	-2.01497	-1.01076	0.0207025	0.0354081	0.000952118	0.00162638
1128	BB_M02	cp32-6	NA	1194602	hypothetical protein	U	6.30023	22.3837	-3.55284	-1.82897	0.0106884	0.0191996	0.000219366	0.000405304
1141	BB_M20	cp32-6	NA	1194571	hypothetical protein	U	16.4426	48.5413	-2.95216	-1.56177	0.000383792	0.000901711	7.65014e-07	1.80991e-06
1149	BB_M31	cp32-6	NA	1194582	hypothetical protein	U	71.0818	347.029	-4.8821	-2.2875	5.75734e-28	1.34801e-26	1.26117e-39	1.78404e-38
1160	BB_N01	cp32-9	NA	1194725	hypothetical protein	U	103.049	2124.67	-20.6181	-4.36584	7.34969e-27	1.53552e-25	7.18955e-172	3.25447e-169
1161	BB_N02	cp32-9	NA	1194726	hypothetical protein	U	35.7669	421.918	-11.7963	-3.56027	2.65643e-54	2.12202e-52	1.70993e-75	8.60032e-74
1162	BB_N03	cp32-9	NA	1194727	hypothetical protein	U	9.18185	100.958	-10.9954	-3.45883	8.30228e-19	8.94801e-18	7.78711e-32	8.01129e-31
1163	BB_N04	cp32-9	NA	1194728	hypothetical protein	U	15.0089	221.084	-14.7302	-3.8807	4.05101e-39	1.83376e-37	5.40965e-60	1.83658e-58
1173	BB_N19	cp32-9	NA	1194703	hypothetical protein	U	111.751	458.947	-4.10689	-2.03805	1.43172e-26	2.9019e-25	1.43403e-41	2.26444e-40
1174	BB_N20	cp32-9	NA	1194704	hypothetical protein	U	150.943	1192.12	-7.8978	-2.98145	7.42888e-19	8.07074e-18	2.32202e-87	1.75184e-85
1175	BB_N21	cp32-9	NA	1194705		U	45.0196	177.753	-3.94834	-1.98125	3.34109e-15	2.73325e-14	1.17032e-22	7.49667e-22
1176	BB_N22	cp32-9	NA	1194706		U	144.234	503.163	-3.48853	-1.80262	7.95094e-23	1.18652e-21	3.393e-34	3.97215e-33
1192	BB_N41	cp32-9	NA	1194734	hypothetical protein	U	40.1531	83.8862	-2.08916	-1.06292	0.000499079	0.00114873	9.53719e-06	2.02367e-05
1195	BB_O01	cp32-7	NA	1194642	hypothetical protein	U	184.401	735.029	-3.98604	-1.99495	2.38641e-32	6.75154e-31	5.5964e-46	1.07041e-44
1196	BB_O02	cp32-7	NA	1194643	hypothetical protein	U	7.74104	24.3721	-3.14843	-1.65463	0.00582897	0.0109485	0.000128444	0.000242935
1197	BB_O03	cp32-7	NA	1194644	hypothetical protein	U	9.19603	35.491	-3.85938	-1.94837	8.64375e-05	0.000221059	5.62659e-08	1.45396e-07
1198	BB_O04	cp32-7	NA	1194645	hypothetical protein	U	25.1584	110.742	-4.40178	-2.13809	2.17643e-11	1.20636e-10	3.43948e-19	1.89102e-18
1199	BB_O05	cp32-7	NA	1194646	hypothetical protein	U	2.8958	12.4255	-4.29087	-2.10127	0.0174802	0.0303945	0.0011555	0.00196391
1200	BB_O06	cp32-7	NA	1194623	hypothetical protein	U	58.9971	201.015	-3.40721	-1.76859	1.22582e-13	8.67015e-13	1.8006e-22	1.14799e-21
1201	BB_O07	cp32-7	NA	1194624	hypothetical protein	U	6.28605	23.0147	-3.66124	-1.87233	0.00238331	0.00480197	3.62288e-05	7.27792e-05
1213	BB_O20	cp32-7	NA	1194629	hypothetical protein	U	166.447	705.456	-4.23833	-2.0835	6.48972e-33	1.91588e-31	7.2492e-50	1.61384e-48
1214	BB_O21	cp32-7	NA	1194630	hypothetical protein	U	44.4826	174.734	-3.92814	-1.97385	7.73634e-15	6.17997e-14	3.56281e-23	2.37172e-22
1260	BB_Q26	lp56	NA	1194762	hypothetical protein	U	48.8405	180.715	-3.70011	-1.88757	1.03305e-13	7.38358e-13	3.74591e-22	2.35507e-21
1261	BB_Q27	lp56	NA	1194763	hypothetical protein	U	18.3637	54.608	-2.97369	-1.57226	8.45035e-05	0.00021652	1.02233e-07	2.59016e-07
1262	BB_Q28	lp56	NA	1194764	hypothetical protein	U	5.31842	21.1785	-3.9821	-1.99353	0.00241273	0.00485406	4.33488e-05	8.55634e-05
1274	BB_Q45	lp56	bppC	1194780	protein BppC	U	36.7487	87.8285	-2.38998	-1.257	9.06819e-05	0.000231478	1.1138e-07	2.81665e-07
1292	BB_R01	cp32-4	NA	1194556	hypothetical protein	U	17.8976	163.891	-9.15714	-3.1949	9.68751e-26	1.78759e-24	1.1517e-41	1.86191e-40
1294	BB_R03	cp32-4	NA	1194557	hypothetical protein	U	3.39025	24.9747	-7.36662	-2.881	6.01568e-05	0.000157102	5.99314e-08	1.54142e-07
1295	BB_R04	cp32-4	NA	1194558	hypothetical protein	U	24.6852	147.067	-5.95768	-2.57475	1.03499e-18	1.08955e-17	2.36502e-29	2.14113e-28
1296	BB_R05	cp32-4	NA	1194559	hypothetical protein	U	17.9118	53.3967	-2.98109	-1.57584	0.000123329	0.00030787	5.97846e-08	1.54056e-07
1298	BB_R07	cp32-4	NA	1194530	hypothetical protein	U	18.4204	43.4892	-2.36092	-1.23935	0.00230979	0.00468864	5.31159e-05	0.000103786
1309	BB_R20	cp32-4	NA	1194535	hypothetical protein	U	25.208	426.453	-16.9174	-4.08043	1.14031e-64	1.7206e-62	1.51077e-89	1.20684e-87
1310	BB_R21	cp32-4	NA	1194536	hypothetical protein	U	5.3326	30.2075	-5.66467	-2.50199	3.1038e-05	8.46379e-05	1.14232e-08	3.1466e-08
1311	BB_R22	cp32-4	NA	1194537	hypothetical protein	U	73.9563	376.796	-5.09484	-2.34904	4.22997e-29	1.04442e-27	5.39105e-40	7.78834e-39
1314	BB_R29	cp32-4	NA	1194544	hypothetical protein	U	254.825	598.387	-2.34823	-1.23157	3.71178e-13	2.5203e-12	1.05045e-18	5.61616e-18
1315	BB_R31	cp32-4	NA	1194545	hypothetical protein	U	853.797	2296.1	-2.68928	-1.42722	8.29485e-25	1.39067e-23	2.65239e-36	3.33514e-35
1316	BB_R32	cp32-4	NA	1194546	hypothetical protein	U	90.4131	290.033	-3.20786	-1.68161	4.123e-16	3.56627e-15	4.49062e-23	2.97032e-22
1322	BB_R38	cp32-4	bppC	1194552	BppC	U	19.8329	88.285	-4.45145	-2.15428	2.99677e-10	1.49618e-09	5.35991e-18	2.73638e-17
1329	BB_S02	cp32-3	NA	1194514	hypothetical protein	U	3.87052	50.0286	-12.9255	-3.69215	1.14487e-11	6.61591e-11	4.52105e-19	2.47564e-18
1330	BB_S04	cp32-3	NA	1194516	hypothetical protein	U	15.0018	84.6126	-5.64016	-2.49574	8.15148e-12	4.8981e-11	7.32055e-21	4.30359e-20
1332	BB_S19	cp32-3	NA	1194507	hypothetical protein	U	1.92817	14.2617	-7.39651	-2.88684	0.00164627	0.00344474	1.84926e-05	3.79925e-05
1336	BB_S26	cp32-3	NA	1194486	hypothetical protein	U	13.5468	33.2996	-2.45811	-1.29755	0.0123977	0.022008	0.000366926	0.00065706
1342	BB_S34	cp32-3	NA	1194492	hypothetical protein	U	49.3421	169.45	-3.4342	-1.77997	1.86599e-12	1.20096e-11	2.66057e-20	1.53096e-19
