# Supplementary material for: The Borrelia burgdorferi RelA/SpoT Homolog and Stringent Response Regulate Survival in the Tick Vector and Global Gene Expression during Starvation
Source: PLoS Pathog. 2015 Sep 15;11(9):e1005160. doi: 10.1371/journal.ppat.1005160 (PMC4570706; doi:10.1371/journal.ppat.1005160)
Supplement: S9 Table — (XLSX) [file ppat.1005160.s014.xlsx]

## Sheet: Rel downregulated starve
	id	chr	Symbol	GeneID	description	category	WT	rel KO	foldChange	log2FoldChange	pval	padj	edgeR.pvalues	edgeR.adjpvalues
832	BB_A12	lp54	blyA	1194332	BlyA family holin	BP	12.0125	65.4695	-5.45012	-2.44629	0.00103637	0.00374289	5.8223e-07	2.61715e-06
846	BB_A31	lp54	NA	1194358	pbsx family phage terminase	BP	278.48	732.146	-2.62908	-1.39456	7.61584e-07	6.67447e-06	8.65594e-10	6.69852e-09
852	BB_A38	lp54	NA	1194397	phage portal protein	BP	1961.68	5857.45	-2.98594	-1.57818	1.06873e-09	1.86617e-08	7.8145e-15	1.13227e-13
1134	BB_M01	cp32-6	NA	1194601	phage portal protein	BP	14.0825	90.9968	-6.46168	-2.69191	0.00174175	0.00582864	2.23056e-08	1.31516e-07
1330	BB_S01	cp32-3	NA	1194513	phage portal protein	BP	20.1888	123.516	-6.11803	-2.61307	7.37389e-10	1.32148e-08	9.84215e-11	8.70455e-10
194	BB_0200	chr	ddlA	1195035	D-alanine--D-alanine ligase	CD	844.936	2516.13	-2.9779	-1.57429	7.32562e-05	0.000372294	8.01936e-13	9.10197e-12
195	BB_0201	chr	murE	1195036	UDP-N-acetylmuramyl-tripeptide synthetase	CD	1669.18	3507.69	-2.10145	-1.07138	6.82416e-05	0.000352064	2.98803e-07	1.44316e-06
293	BB_0299	chr	ftsZ	1195136	cell division protein FtsZ	CD	6215.2	14845	-2.3885	-1.25611	6.44271e-06	4.40953e-05	4.28051e-09	2.95942e-08
294	BB_0300	chr	ftsA	1195137	cell division protein FtsA	CD	7474.87	27690.6	-3.70449	-1.88928	1.29597e-06	1.08957e-05	1.8368e-16	3.33564e-15
298	BB_0304	chr	murF	1195141	UDP-N-acetylmuramoyl-tripeptide--D-alanyl-D-alanine ligas	CD	206.394	486.095	-2.35518	-1.23584	3.78742e-05	0.000209694	2.34589e-06	9.45295e-06
458	BB_0472	chr	murA	1195318	UDP-N-acetylglucosamine 1-carboxyvinyltransferase	CD	608.084	1517.61	-2.49572	-1.31946	1.62633e-06	1.34246e-05	9.14003e-10	7.03318e-09
898	BB_B12	cp26	NA	1194404	PF-32 protein	CD	384.414	2174.2	-5.65587	-2.49975	5.1168e-11	1.1062e-09	1.13216e-26	7.34287e-25
899	BB_B13	cp26	NA	1194403	plasmid partition protein	CD	112.449	225.287	-2.00346	-1.00249	0.000838499	0.00312886	0.00262162	0.00604171
1155	BB_M32	cp32-6	NA	1194583	PF-32 protein	CD	167.263	656.396	-3.92434	-1.97245	7.08023e-12	1.81115e-10	2.67787e-15	4.09805e-14
1319	BB_R33	cp32-4	NA	1194547	plasmid partition protein putative	CD	170.999	438.312	-2.56324	-1.35797	0.00139248	0.00487548	2.72437e-06	1.09457e-05
1347	BB_S35	cp32-3	NA	1194493	PF-32 protein	CD	94.0836	316.894	-3.36822	-1.75199	4.37456e-08	5.04928e-07	4.87041e-10	3.92515e-09
376	BB_0385	chr	bmpD	1195222	basic membrane protein D	CE	698.451	1772.37	-2.53757	-1.34345	0.00139993	0.004889	3.69014e-09	2.62521e-08
559	BB_0580	chr	NA	1195427	integral membrane protein	CE	706.324	4702.34	-6.65748	-2.73498	3.29331e-06	2.49193e-05	2.32573e-31	2.26261e-29
803	BB_0832	chr	NA	1195690	lipoprotein	CE	338.627	1036.86	-3.06196	-1.61445	6.11814e-09	8.86479e-08	7.92632e-14	1.0584e-12
825	BB_A04	lp54	NA	1194325	S2 antigen	CE	105.127	231.53	-2.20238	-1.13907	0.00052939	0.00207192	0.000728405	0.00192638
920	BB_C10	cp9	revB	NA	NA	CE	1125.4	3173.77	-2.82013	-1.49576	2.93155e-09	4.53723e-08	2.20299e-12	2.38133e-11
976	BB_F32	lp28-1	vls	1194081	vls	CE	27.2607	107.862	-3.95668	-1.98429	0.000415039	0.00169246	3.16833e-05	0.000105508
145	BB_0149	chr	fliD	1194984	flagellar hook-associated protein FliD	CM	8946.39	21462.8	-2.39904	-1.26246	0.000232984	0.00103363	6.43969e-09	4.27021e-08
269	BB_0275	chr	fliP	1195112	flagellar biosynthesis protein FliP	CM	308.754	799.417	-2.58918	-1.37249	0.00381593	0.0114226	2.76987e-08	1.61221e-07
272	BB_0278	chr	fliM	1195115	flagellar motor switch protein FliM	CM	2282.19	4613.74	-2.02163	-1.01552	0.00866211	0.0228197	6.18601e-06	2.30832e-05
275	BB_0281	chr	motA	1195118	motility protein A	CM	1119.5	2702.24	-2.41379	-1.2713	2.3428e-06	1.83385e-05	2.34693e-09	1.71856e-08
278	BB_0284	chr	flgD	1195121	flagellar hook capping protein	CM	784.37	1610.69	-2.05348	-1.03807	6.13548e-05	0.000318951	3.35278e-07	1.58559e-06
549	BB_0570	chr	cheY-2	1195417	chemotaxis response regulator	CM	2786.45	6069.91	-2.17837	-1.12325	1.88375e-05	0.000112529	1.27779e-07	6.51818e-07
701	BB_0726	chr	ylxH-3	1195580	ATP-binding protein	CM	951.659	3835.25	-4.03007	-2.0108	0.00168341	0.00567525	2.24507e-16	4.0234e-15
747	BB_0774	chr	flgG	1195631	flagellar basal body rod protein FlgG	CM	996.145	2229.84	-2.23847	-1.16252	4.37641e-06	3.08843e-05	5.46797e-08	2.96708e-07
53	BB_0055	chr	tpiA	1194891	triosephosphate isomerase	MT	3790.84	8332.97	-2.19819	-1.13632	1.3391e-05	8.36633e-05	6.02328e-08	3.21714e-07
59	BB_0061	chr	trx	1194897	thioredoxin	MT	2449.15	5231.99	-2.13625	-1.09508	0.0127669	0.032502	2.25885e-06	9.12926e-06
87	BB_0090	chr	atpK	1194926	V-type ATP synthase subunit K	MT	736.281	3040.12	-4.12902	-2.0458	2.14587e-14	1.16907e-12	3.40631e-23	1.54646e-21
88	BB_0091	chr	atpI	1194927	V-type ATP synthase subunit I	MT	3912.71	10522.6	-2.68933	-1.42725	0.00407424	0.0121425	1.3062e-09	9.77499e-09
90	BB_0093	chr	atpB	1194929	V-type ATP synthase subunit B	MT	2930.63	6373.8	-2.17489	-1.12094	0.0163364	0.039875	1.95297e-06	7.94014e-06
148	BB_0153	chr	sodA	1194988	superoxide dismutase	MT	2860.48	5888.1	-2.05843	-1.04155	2.75489e-05	0.000157654	4.76966e-07	2.1873e-06
241	BB_0247	chr	rdgB	1195084	non-canonical purine NTP pyrophosphatase	MT	51.1819	156.463	-3.057	-1.61211	1.32015e-05	8.28593e-05	5.4715e-06	2.05294e-05
367	BB_0376	chr	metK	1195213	S-adenosylmethionine synthetase	MT	258.283	894.327	-3.46258	-1.79185	1.04458e-10	2.18879e-09	2.61484e-16	4.56591e-15
372	BB_0381	chr	treA	1195218	trehalase	MT	2305.56	4891.4	-2.12157	-1.08513	0.00737403	0.0201271	1.69919e-06	6.97079e-06
430	BB_0444	chr	NA	1195289	nucleotide sugar epimerase	MT	956.257	1951.02	-2.04026	-1.02876	0.000111845	0.000534501	8.021e-07	3.50148e-06
453	BB_0467	chr	NA	1195313	laccase domain-containing protein	MT	432.053	1013.56	-2.34591	-1.23015	0.000178765	0.000819789	8.70706e-08	4.54369e-07
524	BB_0545	chr	xylB	1195392	xylulokinase	MT	993.25	2027.04	-2.04082	-1.02915	0.00229783	0.00732939	3.78947e-06	1.46627e-05
572	BB_0593	chr	fadD	1195440	long-chain-fatty-acid CoA ligase	MT	4185.01	9503.79	-2.27091	-1.18327	1.47095e-05	9.10653e-05	3.60156e-08	2.0354e-07
598	BB_0620	chr	NA	1195469	beta-glucosidase	MT	501.861	1147.82	-2.28712	-1.19353	5.34075e-06	3.71127e-05	1.10049e-08	7.03696e-08
661	BB_0683	chr	hmgs	1195535	3-hydroxy-3-methylglutaryl-CoA synthase	MT	5958.8	13165.2	-2.20937	-1.14364	0.00122702	0.00432952	2.55947e-07	1.24946e-06
662	BB_0684	chr	fni	1195536	isopentenyl-diphosphate delta-isomerase	MT	1781.82	5106.15	-2.8657	-1.51889	1.2897e-07	1.37232e-06	3.98578e-13	4.67985e-12
663	BB_0685	chr	hmgr	1195537	3-hydroxy-3-methylglutaryl-CoA reductase	MT	754.088	2013.37	-2.66994	-1.41681	0.000539697	0.00209904	2.96923e-10	2.45096e-09
664	BB_0686	chr	mvaD	1195538	diphosphomevalonate decarboxylase	MT	546.036	2502.29	-4.58265	-2.19618	7.40858e-06	4.99529e-05	2.90466e-22	1.11168e-20
665	BB_0687	chr	pmk	1195539	phosphomevalonate kinase	MT	461.599	1338.62	-2.89997	-1.53604	2.36291e-08	2.97989e-07	1.82523e-13	2.32332e-12
666	BB_0688	chr	mvk	1195540	mevalonate kinase	MT	351.728	874.764	-2.48705	-1.31444	0.0196195	0.0463114	1.31939e-06	5.58077e-06
702	BB_0727	chr	pfk	1195581	phosphofructokinase	MT	4876.53	20568.1	-4.21777	-2.07648	0.00717201	0.0197738	8.91897e-15	1.26538e-13
735	BB_0763	chr	atoC	1195620	acetoacetate metabolism regulatory protein AtoC	MT	594.498	1239.06	-2.08421	-1.0595	8.07725e-05	0.000400044	3.06212e-07	1.46293e-06
778	BB_0805	chr	pnpA	1195663	polyribonucleotide nucleotidyltransferase	MT	17475.1	47966.7	-2.74486	-1.45673	1.95526e-06	1.57578e-05	6.17606e-12	6.52077e-11
903	BB_B18	cp26	guaA	1194399	GMP synthase	MT	7434.09	18996.3	-2.5553	-1.35349	9.33069e-05	0.000453872	6.46113e-10	5.08674e-09
65	BB_0067	chr	NA	1194903	peptidase	PD	12867.7	50796.2	-3.94759	-1.98097	0.002658	0.00838009	9.49801e-16	1.52192e-14
101	BB_0104	chr	htrA	1194940	periplasmic serine protease DO	PD	3643.21	10182.9	-2.79505	-1.48287	0.000310829	0.00133066	6.23965e-11	5.6656e-10
102	BB_0105	chr	map	1194941	methionine aminopeptidase	PD	649.846	1682.15	-2.58854	-1.37214	3.97381e-07	3.78484e-06	3.98828e-10	3.23336e-09
247	BB_0253	chr	lon1	1195090	ATP-dependent protease La	PD	17582.3	44518.5	-2.53201	-1.34028	0.00340438	0.0103039	3.8093e-09	2.68822e-08
249	BB_0255	chr	NA	1195092	M23 peptidase domain-containing protein	PD	66.6265	151.145	-2.26854	-1.18176	0.000495455	0.00197891	0.00105488	0.00269558
256	BB_0262	chr	NA	1195099	M23 peptidase domain-containing protein	PD	291.535	920.048	-3.15587	-1.65804	4.86885e-09	7.1305e-08	1.24795e-13	1.61877e-12
290	BB_0296	chr	hlsV	1195133	ATP-dependent protease subunit HslV	PD	236.747	666.421	-2.81491	-1.49309	2.47271e-07	2.49469e-06	6.5741e-09	4.31904e-08
357	BB_0366	chr	apeA	1195203	aminopeptidase	PD	6979.98	14844.2	-2.12668	-1.0886	2.55618e-05	0.000147522	1.68028e-07	8.44481e-07
589	BB_0611	chr	clpP1	1195460	ATP-dependent Clp protease proteolytic subunit	PD	2986.93	16275.8	-5.44903	-2.446	0.000358319	0.00150163	1.44467e-22	5.96254e-21
590	BB_0612	chr	clpX	1195461	ATP-dependent protease ATP-binding subunit ClpX	PD	2941.51	18437.7	-6.26811	-2.64803	9.60306e-14	4.0873e-12	1.49528e-33	1.85143e-31
591	BB_0613	chr	lon2	1195462	ATP-dependent protease La	PD	2731.46	13624.4	-4.98794	-2.31845	1.42878e-07	1.50852e-06	9.26428e-25	5.25748e-23
762	BB_0789	chr	ftsH	1195647	ATP-dependent zinc metalloprotease FtsH	PD	21571.9	104890	-4.86235	-2.28165	2.33847e-05	0.000135532	5.56741e-23	2.44607e-21
108	BB_0111	chr	dnaB	1194947	replicative DNA helicase	RR	3744.02	9112.82	-2.43397	-1.28331	8.47262e-07	7.35013e-06	8.02791e-10	6.24801e-09
128	BB_0131	chr	recA	1194966	recombinase A	RR	3250.95	17869.9	-5.49682	-2.4586	3.5663e-14	1.799e-12	3.16563e-30	2.53623e-28
291	BB_0297	chr	NA	1195134	protein smf	RR	517.21	1039.61	-2.01004	-1.00722	0.000270399	0.00117662	2.91922e-06	1.16257e-05
421	BB_0435	chr	gyrA	1195280	DNA gyrase subunit A	RR	8986.47	19771.4	-2.20013	-1.13759	1.63659e-05	9.9957e-05	7.92934e-08	4.16979e-07
422	BB_0436	chr	gyrB	1195281	DNA gyrase subunit B	RR	8921.05	30646	-3.43524	-1.78041	2.80211e-05	0.000159685	7.08436e-16	1.16252e-14
558	BB_0579	chr	dnaE	1195426	DNA polymerase III subunit alpha	RR	7010.4	19931.6	-2.84315	-1.50749	3.86521e-08	4.60329e-07	1.06787e-12	1.20202e-11
560	BB_0581	chr	recG	1195428	ATP-dependent DNA helicase RecG	RR	1225.62	3617.13	-2.95127	-1.56134	0.000497877	0.00198277	3.10529e-12	3.33024e-11
501	BB_0517	chr	dnaJ1	1195363	chaperone protein DnaJ	SR	649.184	1472.78	-2.26866	-1.18184	0.000176402	0.000811688	1.27687e-06	5.43466e-06
502	BB_0518	chr	dnaK2	1195364	chaperone protein DnaK	SR	5198.39	11283.9	-2.17065	-1.11812	4.29291e-06	3.04528e-05	9.84019e-07	4.22787e-06
85	BB_0088	chr	lepA	1194924	elongation factor EF-4	TL	7336.11	15366.1	-2.09458	-1.06666	2.74172e-05	0.000157562	2.4194e-07	1.18961e-06
245	BB_0251	chr	leuS	1195088	leucine--tRNA ligase	TL	4682.41	11942.2	-2.55045	-1.35075	3.93157e-08	4.6162e-07	3.43138e-10	2.81539e-09
330	BB_0338	chr	rpsI	1195175	30S ribosomal protein S9	TL	1443.41	3244.85	-2.24804	-1.16867	3.88175e-06	2.84244e-05	2.75039e-08	1.60774e-07
331	BB_0339	chr	rplM	1195176	50S ribosomal protein L13	TL	4557.52	12851.3	-2.8198	-1.4956	1.80626e-05	0.000108376	1.30988e-11	1.3414e-10
381	BB_0390	chr	rplL	1195227	50S ribosomal protein L7/L12	TL	3302.62	9219.26	-2.7915	-1.48104	0.0016063	0.00546944	2.44921e-10	2.03404e-09
383	BB_0392	chr	rplA	1195229	50S ribosomal protein L1	TL	2143.69	5747.96	-2.68134	-1.42296	5.22631e-08	5.88284e-07	3.45863e-12	3.6802e-11
384	BB_0393	chr	rplK	1195230	50S ribosomal protein L11	TL	2313.49	9418.61	-4.07117	-2.02544	0.000159335	0.000743198	6.77046e-18	1.5117e-16
428	BB_0442	chr	yidC	1195287	membrane protein insertase YidC	TL	2476.04	5754.44	-2.32405	-1.21664	7.06736e-05	0.00036187	1.32555e-08	8.35597e-08
432	BB_0446	chr	aspS	1195291	aspartate--tRNA ligase	TL	2386.78	8972.22	-3.75913	-1.9104	1.73673e-08	2.25279e-07	7.10905e-19	1.76046e-17
463	BB_0478	chr	rplC	1195324	50S ribosomal protein L3	TL	3298.03	7032.8	-2.13243	-1.0925	1.54059e-05	9.49449e-05	3.08268e-07	1.46293e-06
464	BB_0479	chr	rplD	1195325	50S ribosomal protein L4	TL	1314.69	2814.76	-2.14101	-1.09829	1.65485e-05	0.000100621	6.44225e-07	2.87683e-06
466	BB_0481	chr	rplB	1195327	50S ribosomal protein L2	TL	4253.9	10526.9	-2.47464	-1.30722	0.000413027	0.00168932	5.4087e-09	3.665e-08
467	BB_0482	chr	rpsS	1195328	30S ribosomal protein S19	TL	1919.54	4322.29	-2.25173	-1.17103	6.90158e-06	4.67659e-05	6.0022e-09	4.00735e-08
468	BB_0483	chr	rplV	1195329	50S ribosomal protein L22	TL	1687.73	4641.69	-2.75025	-1.45957	1.53084e-08	2.02428e-07	6.18245e-10	4.89564e-09
469	BB_0484	chr	rpsC	1195330	30S ribosomal protein S3	TL	1107.97	3114.02	-2.81055	-1.49085	1.81515e-08	2.33229e-07	2.41823e-13	2.96723e-12
470	BB_0485	chr	rplP	1195331	50S ribosomal protein L16	TL	871.502	2028.88	-2.32803	-1.21911	4.65638e-06	3.26907e-05	5.66357e-08	3.06102e-07
480	BB_0495	chr	rpsE	1195341	30S ribosomal protein S5	TL	1664.34	5380.63	-3.2329	-1.69283	9.91476e-06	6.43043e-05	1.06198e-13	1.39078e-12
482	BB_0497	chr	rplO	1195343	50S ribosomal protein L15	TL	1070.58	2373.21	-2.21675	-1.14844	7.57137e-06	5.0799e-05	2.07686e-08	1.23523e-07
498	BB_0514	chr	pheT	1195360	phenylalanine--tRNA ligase subunit beta	TL	925.43	2061.39	-2.22749	-1.15542	0.000370786	0.0015417	1.00379e-07	5.17865e-07
630	BB_0652	chr	secD	1195504	protein translocase subunit SecD	TL	4771.41	11199.5	-2.34721	-1.23094	4.41189e-05	0.000241325	1.87345e-08	1.12407e-07
675	BB_0698	chr	trmD	1195551	tRNA (guanine-N(1)-)-methyltransferase	TL	6136.97	14884.9	-2.42544	-1.27825	0.00102948	0.00372912	1.35527e-08	8.46734e-08
676	BB_0699	chr	rplS	1195552	50S ribosomal protein L19	TL	1189.08	2873.01	-2.41617	-1.27272	2.79419e-07	2.75775e-06	3.99918e-09	2.79327e-08
741	BB_0769	chr	tsaD	1195626	tRNA N6-adenosine threonylcarbamoyltransferase	TL	275.544	764.279	-2.77371	-1.47182	1.27421e-07	1.36651e-06	2.33768e-11	2.30719e-10
753	BB_0780	chr	rpmA	1195637	50S ribosomal protein L27	TL	361.666	900.218	-2.48909	-1.31562	1.95475e-06	1.57578e-05	3.65307e-09	2.61868e-08
768	BB_0795	chr	bamA	1195653	outer membrane protein	TL	3873.09	13586.2	-3.50785	-1.81059	0.00175617	0.00586251	2.04087e-13	2.57376e-12
774	BB_0801	chr	infB	1195659	translation initiation factor IF-2	TL	4717.54	9615.06	-2.03815	-1.02726	5.14093e-05	0.000275667	7.71037e-07	3.38759e-06
776	BB_0803	chr	truB	1195661	tRNA pseudouridine synthase B	TL	1143.88	2826.96	-2.47137	-1.30531	0.00311509	0.0095129	3.08516e-08	1.77299e-07
141	BB_0144	chr	NA	1194979	glycine/betaine ABC transporter substrate-binding protein	TP	3159.09	12456.8	-3.94316	-1.97935	4.11247e-14	2.00042e-12	3.30181e-21	9.56822e-20
142	BB_0145	chr	NA	1194980	glycine/betaine ABC transporter permease	TP	2290.58	11620.7	-5.07325	-2.34291	0.000253136	0.00110859	2.05439e-21	6.6621e-20
211	BB_0217	chr	pstA	1195054	phosphate ABC transporter permease PstA	TP	683.288	1692.79	-2.47742	-1.30884	5.23266e-05	0.000278394	4.16409e-09	2.89361e-08
212	BB_0218	chr	pstB	1195055	phosphate ABC transporter ATP-binding protein	TP	463.361	980.904	-2.11693	-1.08197	0.000139099	0.000655544	1.58746e-06	6.61197e-06
246	BB_0252	chr	NA	1195089	antibiotic efflux	TP	743.481	2891.68	-3.88938	-1.95954	2.01421e-13	7.41445e-12	9.76533e-22	3.3251e-20
452	BB_0466	chr	NA	1195312	ABC transporter ATP-binding protein	TP	2125.04	7706.22	-3.62639	-1.85853	2.63003e-08	3.25645e-07	3.55677e-18	8.49881e-17
607	BB_0629	chr	fruA2	1195480	PTS system fructose-specific transporter subunit IIABC	TP	7362.67	19519.4	-2.65113	-1.40661	2.58801e-07	2.5729e-06	2.43061e-11	2.34787e-10
618	BB_0640	chr	potC	1195492	spermidine/putrescine ABC transporter permease	TP	111.444	230.418	-2.06756	-1.04793	0.000617619	0.00236291	0.000912046	0.00235266
619	BB_0641	chr	potB	1195493	spermidine/putrescine transport system permease	TP	216.275	632.256	-2.92339	-1.54764	6.67753e-08	7.45475e-07	3.10991e-11	2.96203e-10
656	BB_0678	chr	mglC1	1195530	sugar ABC transporter permease	TP	843.57	2150.85	-2.5497	-1.35032	0.005732	0.0164357	6.59589e-09	4.31904e-08
657	BB_0679	chr	mglC2	1195531	ribose/galactose ABC transporter permease	TP	277.21	708.731	-2.55666	-1.35426	3.72213e-05	0.000207768	1.003e-08	6.47434e-08
704	BB_0729	chr	yhcL	1195583	dicarboxylate/amino acid:cation symporter	TP	2171.57	5203.08	-2.396	-1.26063	1.32245e-06	1.10502e-05	5.62551e-10	4.50702e-09
726	BB_0753	chr	NA	1195609	ABC transporter	TP	368.755	839.449	-2.27644	-1.18678	0.00182242	0.0060246	7.69948e-07	3.38759e-06
906	BB_B23	cp26	pbuG	1194413	guanine/xanthine permease	TP	4052.01	9979.6	-2.46288	-1.30034	0.0180522	0.0433247	1.07551e-07	5.52772e-07
912	BB_B29	cp26	malX2	1194412	PTS system transporter subunit IIBC	TP	19018.1	54377.9	-2.85927	-1.51565	2.23572e-06	1.77038e-05	1.60109e-12	1.75862e-11
1068	BB_J26	lp38	NA	1194278	ABC transporter ATP-binding protein	TP	42.7053	146.458	-3.42951	-1.778	2.64044e-06	2.04334e-05	3.32344e-06	1.297e-05
1069	BB_J27	lp38	NA	1194313	efflux ABC transporter permease	TP	453.797	1108.28	-2.44225	-1.28821	0.00185524	0.00610348	5.86393e-08	3.14436e-07
62	BB_0064	chr	fmt	1194900	methionyl-tRNA formyltransferase	TR	1321.91	6173.73	-4.67032	-2.22352	2.26089e-05	0.00013265	2.93837e-22	1.11168e-20
63	BB_0065	chr	def	1194901	peptide deformylase	TR	912.586	5195.77	-5.69346	-2.50931	6.99677e-21	1.58827e-18	1.90099e-34	3.23644e-32
129	BB_0132	chr	greA	1194967	transcription elongation factor GreA	TR	4923.91	16568.5	-3.36492	-1.75057	8.47461e-12	2.09862e-10	7.10497e-18	1.5608e-16
224	BB_0230	chr	rho	1195067	transcription termination factor Rho	TR	1806.39	4840.56	-2.67969	-1.42207	4.90492e-07	4.48356e-06	1.11951e-11	1.15513e-10
379	BB_0388	chr	rpoC	1195225	DNA-directed RNA polymerase subunit beta'	TR	12905.7	43141.6	-3.34284	-1.74108	2.09355e-06	1.6773e-05	6.56312e-16	1.10358e-14
380	BB_0389	chr	rpoB	1195226	DNA-directed RNA polymerase subunit beta	TR	14065.4	57670.1	-4.10015	-2.03568	8.1305e-15	5.03352e-13	3.23454e-22	1.19066e-20
385	BB_0394	chr	nusG	1195231	transcription termination/antitermination factor	TR	3133.29	7105.28	-2.26767	-1.18121	5.79534e-06	3.98649e-05	1.17558e-08	7.44715e-08
489	BB_0504	chr	rny	1195350	ribonuclease Y	TR	4188.04	10675.8	-2.5491	-1.34999	2.5397e-07	2.54343e-06	1.60253e-10	1.36415e-09
687	BB_0712	chr	rpoD	1195566	RNA polymerase sigma factor RpoD	TR	4397.85	14437	-3.28274	-1.7149	4.62406e-11	1.0158e-09	5.13735e-16	8.74634e-15
754	BB_0781	chr	cgtA	1195638	GTPase Obg	TR	1234.02	5299.12	-4.29418	-2.10238	7.64477e-07	6.67447e-06	1.72111e-21	5.71744e-20
56	BB_0058	chr	NA	1194894	hypothetical protein	U	2519.41	5425.82	-2.15361	-1.10676	0.00577808	0.0164984	9.12117e-07	3.93134e-06
61	BB_0063	chr	NA	1194899	hypothetical protein	U	862.69	3006.14	-3.48461	-1.801	3.55879e-06	2.63428e-05	1.45835e-16	2.75871e-15
64	BB_0066	chr	NA	1194902	hypothetical protein	U	722.715	1741.3	-2.40939	-1.26867	0.000168472	0.000783138	1.0931e-08	7.02265e-08
416	BB_0429	chr	NA	1195274	hypothetical protein	U	1555.61	3412.55	-2.1937	-1.13337	9.04683e-06	5.95255e-05	3.16362e-08	1.81044e-07
454	BB_0468	chr	NA	1195314	hypothetical protein	U	1064.15	2913.77	-2.73812	-1.45318	0.0151466	0.037589	3.94118e-09	2.76695e-08
511	BB_0531	chr	NA	1195377	hypothetical protein	U	310.716	913.605	-2.94032	-1.55597	3.23312e-08	3.96712e-07	2.13204e-12	2.32307e-11
592	BB_0614	chr	NA	1195463	hypothetical protein	U	379.913	1355.95	-3.56911	-1.83556	0.000326685	0.00138182	5.36084e-15	7.93637e-14
673	BB_0696	chr	NA	1195549	hypothetical protein	U	459.051	1479.66	-3.2233	-1.68854	2.04516e-10	4.09634e-09	2.06495e-13	2.58024e-12
752	BB_0779	chr	NA	1195636	hypothetical protein	U	729.663	1788.93	-2.45172	-1.2938	0.00880486	0.0231064	4.07447e-08	2.28372e-07
763	BB_0790	chr	NA	1195648	hypothetical protein	U	1029.07	2863.62	-2.78272	-1.4765	0.00220913	0.00714689	3.60313e-10	2.9386e-09
829	BB_A09	lp54	NA	1194329	hypothetical protein	U	493.457	1011.57	-2.04996	-1.0356	0.0029438	0.00911995	5.8933e-05	0.000188863
830	BB_A10	lp54	NA	1194330	hypothetical protein	U	264.39	925.701	-3.50128	-1.80788	8.54628e-06	5.67807e-05	3.23434e-14	4.36156e-13
831	BB_A11	lp54	NA	1194331	hypothetical protein	U	188.382	494.463	-2.62479	-1.3922	3.40049e-06	2.55882e-05	1.49781e-06	6.27698e-06
833	BB_A13	lp54	NA	1194333	hypothetical protein	U	55.5221	220.983	-3.9801	-1.9928	0.00104988	0.00377293	2.11745e-07	1.04872e-06
854	BB_A40	lp54	NA	1194373	hypothetical protein	U	506.682	2862.16	-5.64883	-2.49795	6.88358e-07	6.16805e-06	9.49177e-27	6.4639e-25
855	BB_A41	lp54	NA	1194348	hypothetical protein	U	452.557	1971.27	-4.35584	-2.12295	1.48801e-15	1.01334e-13	2.62073e-25	1.55193e-23
856	BB_A42	lp54	NA	1194349	hypothetical protein	U	83.3869	288.989	-3.46564	-1.79312	1.5213e-06	1.26342e-05	1.77338e-08	1.07349e-07
859	BB_A45	lp54	NA	1194351	hypothetical protein	U	82.1212	312.577	-3.80629	-1.92839	4.68818e-09	6.94055e-08	1.21619e-10	1.05506e-09
860	BB_A46	lp54	NA	1194375	hypothetical protein	U	289.869	1570.39	-5.4176	-2.43765	7.4506e-05	0.000375841	2.49521e-23	1.17189e-21
861	BB_A47	lp54	NA	1194376	hypothetical protein	U	101.302	419.794	-4.14399	-2.05102	3.58836e-11	8.28364e-10	9.60432e-14	1.27001e-12
862	BB_A48	lp54	NA	1194377	hypothetical protein	U	112.102	532.014	-4.74579	-2.24665	1.1105e-13	4.44855e-12	2.92971e-17	5.95562e-16
863	BB_A49	lp54	NA	1194378	hypothetical protein	U	30.1313	113.384	-3.76299	-1.91188	4.1457e-06	2.95625e-05	1.34132e-06	5.65595e-06
865	BB_A51	lp54	NA	1194380	hypothetical protein	U	82.3213	505.973	-6.14632	-2.61972	6.00864e-17	5.45585e-15	1.35874e-20	3.77673e-19
867	BB_A53	lp54	NA	1194363	Bbs27 protein	U	37.0993	80.6575	-2.17409	-1.12041	0.00628008	0.0177091	0.00666098	0.0138086
916	BB_C05	cp9	NA	NA	NA	U	498.807	2405.08	-4.82167	-2.26953	3.26322e-17	3.41885e-15	4.8908e-26	3.02785e-24
918	BB_C07	cp9	NA	NA	NA	U	95.9998	288.234	-3.00244	-1.58613	0.000376441	0.0015584	4.66589e-07	2.14694e-06
922	BB_C12	cp9	NA	NA	NA	U	779.277	2153.87	-2.76394	-1.46673	7.33913e-09	1.04124e-07	2.36785e-11	2.32016e-10
990	BB_G15	lp28-2	NA	1194129	hypothetical protein	U	10.3965	32.7986	-3.15478	-1.65754	0.00949591	0.0247767	0.00146199	0.00358411
991	BB_G16	lp28-2	NA	1194114	hypothetical protein	U	13.3246	42.0094	-3.15278	-1.65662	0.00634374	0.0178442	0.000778836	0.00204783
993	BB_G18	lp28-2	NA	1194116	hypothetical protein	U	4.94806	24.3815	-4.92749	-2.30085	0.00279255	0.00872352	0.000597889	0.00160934
1004	BB_G30	lp28-2	NA	1194132	hypothetical protein	U	37.7572	83.4079	-2.20906	-1.14343	0.00608734	0.0173089	0.00542019	0.0115341
1007	BB_G33	lp28-2	NA	1194110	hypothetical protein	U	1274.43	4042.72	-3.17217	-1.66547	2.51026e-10	4.88424e-09	1.13778e-16	2.24588e-15
1120	BB_L19	cp32-8	NA	1194672	hypothetical protein	U	52.19	522.044	-10.0028	-3.32233	4.92344e-25	2.23524e-22	1.20118e-29	9.0889e-28
1121	BB_L20	cp32-8	NA	1194673	hypothetical protein	U	47.4995	516.329	-10.8702	-3.44231	7.09909e-19	9.66896e-17	4.20022e-28	3.0109e-26
1154	BB_M31	cp32-6	NA	1194582	hypothetical protein	U	74.1524	263.072	-3.54772	-1.82689	4.06271e-08	4.72941e-07	1.52585e-08	9.36129e-08
1165	BB_N01	cp32-9	NA	1194725	hypothetical protein	U	91.4632	2120.75	-23.187	-4.53524	4.03237e-15	2.61528e-13	6.16899e-68	8.40217e-65
1166	BB_N02	cp32-9	NA	1194726	hypothetical protein	U	33.4207	331.454	-9.91762	-3.30999	3.3711e-21	9.18287e-19	4.47504e-17	8.96325e-16
1167	BB_N03	cp32-9	NA	1194727	hypothetical protein	U	4.9981	53.5634	-10.7168	-3.4218	1.23948e-07	1.33981e-06	6.71829e-10	5.2588e-09
1168	BB_N04	cp32-9	NA	1194728	hypothetical protein	U	15.8486	199.877	-12.6116	-3.65668	9.77523e-12	2.33577e-10	9.74743e-19	2.37072e-17
1177	BB_N19	cp32-9	NA	1194703	hypothetical protein	U	84.1875	316.432	-3.75866	-1.91022	2.18128e-09	3.45454e-08	6.58395e-11	5.93864e-10
1178	BB_N20	cp32-9	NA	1194704	hypothetical protein	U	92.1174	1254.42	-13.6176	-3.7674	1.08731e-07	1.19428e-06	1.43711e-42	3.91468e-40
1179	BB_N21	cp32-9	NA	1194705		U	21.7548	144.781	-6.65513	-2.73447	4.86285e-08	5.54281e-07	4.03266e-11	3.78792e-10
1180	BB_N22	cp32-9	NA	1194706		U	106.1	383.541	-3.6149	-1.85396	1.23609e-09	2.10444e-08	5.23335e-11	4.78378e-10
1198	BB_O01	cp32-7	NA	1194642	hypothetical protein	U	195.482	550.843	-2.81787	-1.49461	3.91985e-07	3.75974e-06	5.61916e-09	3.78876e-08
1199	BB_O02	cp32-7	NA	1194643	hypothetical protein	U	8.3802	26.7627	-3.19357	-1.67517	0.0156325	0.0384717	0.00360592	0.00805126
1200	BB_O03	cp32-7	NA	1194644	hypothetical protein	U	5.09817	41.7506	-8.18932	-3.03374	9.03576e-06	5.95255e-05	2.80582e-08	1.62618e-07
1201	BB_O04	cp32-7	NA	1194645	hypothetical protein	U	31.347	90.9381	-2.90101	-1.53656	0.000222129	0.000991103	0.000246843	0.000712288
1203	BB_O06	cp32-7	NA	1194623	hypothetical protein	U	58.8041	205.764	-3.49915	-1.807	5.36182e-07	4.86853e-06	1.6652e-07	8.39999e-07
1204	BB_O07	cp32-7	NA	1194624	hypothetical protein	U	5.14821	25.1753	-4.8901	-2.28986	0.00222514	0.00716465	0.000130466	0.000397527
1216	BB_O20	cp32-7	NA	1194629	hypothetical protein	U	109.682	556.234	-5.07133	-2.34236	2.24269e-14	1.17482e-12	4.63763e-18	1.05274e-16
1217	BB_O21	cp32-7	NA	1194630	hypothetical protein	U	32.9092	158.899	-4.82841	-2.27155	4.55671e-09	6.82004e-08	5.74007e-10	4.57192e-09
1296	BB_R01	cp32-4	NA	1194556	hypothetical protein	U	9.64224	117.998	-12.2376	-3.61325	6.64562e-14	2.91979e-12	1.80156e-14	2.47851e-13
1298	BB_R03	cp32-4	NA	1194557	hypothetical protein	U	2.5741	29.7168	-11.5445	-3.52914	4.5689e-05	0.000247922	3.75289e-07	1.75049e-06
1299	BB_R04	cp32-4	NA	1194558	hypothetical protein	U	22.0087	134.573	-6.11454	-2.61224	6.96147e-10	1.28129e-08	1.09068e-10	9.58389e-10
1301	BB_R06	cp32-4	NA	1194529	hypothetical protein	U	14.4865	41.0673	-2.83486	-1.50328	0.00809163	0.0215946	0.00114152	0.0028845
1302	BB_R07	cp32-4	NA	1194530	hypothetical protein	U	12.8205	36.0288	-2.81025	-1.4907	0.0157126	0.0385596	0.00224797	0.00526977
1310	BB_R20	cp32-4	NA	1194535	hypothetical protein	U	16.7567	399.201	-23.8234	-4.57431	1.52908e-10	3.10838e-09	1.30406e-33	1.77613e-31
1311	BB_R21	cp32-4	NA	1194536	hypothetical protein	U	1.26203	33.261	-26.3551	-4.72001	0.000335362	0.00141413	3.70074e-09	2.62521e-08
1312	BB_R22	cp32-4	NA	1194537	hypothetical protein	U	41.6934	261.688	-6.27648	-2.64996	6.00574e-14	2.76773e-12	9.78905e-16	1.55031e-14
1318	BB_R32	cp32-4	NA	1194546	hypothetical protein	U	92.5677	191.346	-2.06709	-1.0476	0.00135944	0.00477205	0.00137088	0.00338865
1322	BB_R36	cp32-4	bppA	1194550	BppA	U	34.6253	85.0886	-2.45741	-1.29714	0.00313649	0.00955683	0.00143305	0.00352312
1331	BB_S02	cp32-3	NA	1194514	hypothetical protein	U	3.43214	55.2441	-16.0961	-4.00864	8.63373e-05	0.000422991	4.88068e-11	4.49154e-10
1332	BB_S04	cp32-3	NA	1194516	hypothetical protein	U	17.1607	70.156	-4.08818	-2.03146	3.11263e-05	0.000175909	7.73698e-07	3.38835e-06
1340	BB_S26	cp32-3	NA	1194486	hypothetical protein	U	10.4502	40.3839	-3.8644	-1.95025	0.00100959	0.00366683	0.000249719	0.000719065
1344	BB_S31	cp32-3	NA	1194489	hypothetical protein	U	31.9011	66.8706	-2.09618	-1.06777	0.0187728	0.0446223	0.00853816	0.0171388
1346	BB_S34	cp32-3	NA	1194492	hypothetical protein	U	49.5659	107.072	-2.16019	-1.11116	0.00667196	0.0185453	0.00400206	0.00882007
1355	BB_S44	cp32-3	NA	1194512	hypothetical protein	U	10.7004	29.6236	-2.76846	-1.46908	0.0212708	0.0494383	0.00510616	0.0110215
