# Supplementary material for: The Borrelia burgdorferi RelA/SpoT Homolog and Stringent Response Regulate Survival in the Tick Vector and Global Gene Expression during Starvation
Source: PLoS Pathog. 2015 Sep 15;11(9):e1005160. doi: 10.1371/journal.ppat.1005160 (PMC4570706; doi:10.1371/journal.ppat.1005160)
Supplement: S10 Table — (XLSX) [file ppat.1005160.s015.xlsx]

## Sheet: Rel downregulated recovery
	id	chr	Symbol	GeneID	description	category	WT	rel KO	foldChange	log2FoldChange	pval	padj	edgeR.pvalues	edgeR.adjpvalues
833	BB_A12	lp54	blyA	1194332	BlyA family holin	BP	32.2447	129.627	-4.0201	-2.00723	0.0012859	0.0057396	0.00130813	0.00464451
847	BB_A31	lp54	NA	1194358	pbsx family phage terminase	BP	459.675	1505.74	-3.27567	-1.71179	2.95424e-11	6.69945e-10	4.48264e-13	6.63431e-12
853	BB_A38	lp54	NA	1194397	phage portal protein	BP	3155.37	9970.39	-3.15982	-1.65984	1.93707e-15	8.78554e-14	1.26753e-25	5.74888e-24
1370	BB_S01	cp32-3	NA	1194513	phage portal protein	BP	47.4286	185.281	-3.90653	-1.96589	0.00025932	0.00140232	0.000507062	0.00195323
194	BB_0200	chr	ddlA	1195035	D-alanine--D-alanine ligase	CD	1295.33	2909.5	-2.24615	-1.16745	2.11003e-07	2.60237e-06	2.42378e-13	3.82903e-12
195	BB_0201	chr	murE	1195036	UDP-N-acetylmuramyl-tripeptide synthetase	CD	2351.42	4844.27	-2.06015	-1.04275	9.38514e-06	8.04604e-05	2.61124e-11	3.27804e-10
293	BB_0299	chr	ftsZ	1195136	cell division protein FtsZ	CD	7746.25	20260.9	-2.61558	-1.38713	1.97138e-12	6.02557e-11	8.70605e-17	1.77401e-15
294	BB_0300	chr	ftsA	1195137	cell division protein FtsA	CD	11726.3	36827.7	-3.1406	-1.65104	6.48541e-17	3.6474e-15	2.62097e-28	1.47404e-26
899	BB_B12	cp26	NA	1194404	PF-32 protein	CD	809.759	3366.72	-4.15768	-2.05578	8.89092e-19	6.57928e-17	2.56722e-33	2.57822e-31
914	BB_C01	cp9	NA	NA	NA	CD	4244.68	11736.4	-2.76497	-1.46726	0.00109389	0.0050098	1.92626e-16	3.86903e-15
915	BB_C02	cp9	NA	NA	NA	CD	341.587	1273.59	-3.72844	-1.89857	2.93163e-12	8.76993e-11	3.29889e-12	4.63823e-11
916	BB_C03	cp9	NA	NA	NA	CD	401.693	1238.2	-3.08244	-1.62407	0.00127162	0.00571214	1.02236e-08	9.334e-08
1176	BB_M32	cp32-6	NA	1194583	PF-32 protein	CD	433.871	985.48	-2.27137	-1.18356	1.6511e-05	0.000131155	3.62568e-05	0.000177004
559	BB_0580	chr	NA	1195427	integral membrane protein	CE	1668.7	5037.32	-3.01871	-1.59393	1.05625e-13	4.01373e-12	4.07682e-25	1.73697e-23
878	BB_A64	lp54	NA	1194352	P35 antigen	CE	1546.68	9115.54	-5.89363	-2.55916	4.66424e-13	1.59949e-11	3.43827e-52	1.6114e-49
918	BB_C06	cp9	eppA	NA	NA	CE	167.54	514.183	-3.06902	-1.61778	4.23184e-06	3.94037e-05	5.25495e-05	0.000247935
921	BB_C10	cp9	revB	NA	NA	CE	1364.36	5832.76	-4.27509	-2.09596	1.85523e-21	2.13152e-19	1.75857e-34	2.06045e-32
1125	BB_K45	lp36	NA	1194232	immunogenic protein P37	CE	8422.62	26096.2	-3.09834	-1.6315	1.06193e-11	2.87129e-10	1.48604e-22	4.97469e-21
1141	BB_L27	cp32-8	bdrP	1194680	protein BdrP	CE	610.806	1261.56	-2.06541	-1.04643	4.74292e-05	0.000331768	1.76505e-05	9.09032e-05
145	BB_0149	chr	fliD	1194984	flagellar hook-associated protein FliD	CM	10989.3	26046.7	-2.37019	-1.245	1.17095e-05	9.79971e-05	3.38341e-16	6.70011e-15
701	BB_0726	chr	ylxH-3	1195580	ATP-binding protein	CM	1804.81	4021.4	-2.22815	-1.15585	4.03544e-08	5.56258e-07	4.37745e-12	5.97544e-11
53	BB_0055	chr	tpiA	1194891	triosephosphate isomerase	MT	5681.99	11728.3	-2.06412	-1.04553	1.00914e-07	1.30169e-06	3.02999e-12	4.3032e-11
59	BB_0061	chr	trx	1194897	thioredoxin	MT	3432.48	6938.12	-2.02132	-1.01529	2.62976e-06	2.56767e-05	5.0776e-11	6.26237e-10
83	BB_0086	chr	NA	1194922	Mg chelatase-like protein	MT	1276.55	3024.26	-2.36909	-1.24433	2.1201e-06	2.12919e-05	1.04775e-13	1.7331e-12
148	BB_0153	chr	sodA	1194988	superoxide dismutase	MT	3936.37	9564	-2.42965	-1.28075	3.88142e-10	7.6863e-09	4.17909e-19	1.04925e-17
161	BB_0166	chr	malQ	1195001	4-alpha-glucanotransferase	MT	655.931	1411.62	-2.15208	-1.10573	1.39881e-05	0.0001131	5.12377e-07	3.51287e-06
237	BB_0243	chr	glpD	1195080	glycerol-3-phosphate dehydrogenase	MT	1189.3	2700.06	-2.27029	-1.18288	1.28686e-07	1.64484e-06	4.11348e-13	6.15272e-12
598	BB_0620	chr	NA	1195469	beta-glucosidase	MT	660.246	1874.53	-2.83914	-1.50546	2.56785e-09	4.75051e-08	2.48005e-14	4.25237e-13
661	BB_0683	chr	hmgs	1195535	3-hydroxy-3-methylglutaryl-CoA synthase	MT	6674.46	16339.7	-2.44809	-1.29166	1.03248e-10	2.13481e-09	1.87882e-19	4.80294e-18
662	BB_0684	chr	fni	1195536	isopentenyl-diphosphate delta-isomerase	MT	2590.94	6551.66	-2.52868	-1.33839	9.03197e-11	1.91186e-09	2.20426e-17	4.84249e-16
663	BB_0685	chr	hmgr	1195537	3-hydroxy-3-methylglutaryl-CoA reductase	MT	1171.7	2513.89	-2.14551	-1.10132	7.65033e-07	8.5368e-06	1.12459e-10	1.30675e-09
664	BB_0686	chr	mvaD	1195538	diphosphomevalonate decarboxylase	MT	1015.18	2949.82	-2.9057	-1.53888	1.2134e-11	3.21895e-10	6.05634e-21	1.81175e-19
665	BB_0687	chr	pmk	1195539	phosphomevalonate kinase	MT	978.714	2048.56	-2.09311	-1.06565	4.42639e-06	4.06765e-05	2.30463e-08	1.9403e-07
702	BB_0727	chr	pfk	1195581	phosphofructokinase	MT	9124.39	20819	-2.28168	-1.1901	2.94734e-06	2.83833e-05	2.24043e-15	4.25682e-14
778	BB_0805	chr	pnpA	1195663	polyribonucleotide nucleotidyltransferase	MT	24534.4	61042.8	-2.48805	-1.31501	1.6128e-11	3.9114e-10	3.27593e-20	8.85761e-19
904	BB_B18	cp26	guaA	1194399	GMP synthase	MT	13414.5	36000.2	-2.68368	-1.42421	1.81453e-05	0.000143328	2.29271e-18	5.2845e-17
65	BB_0067	chr	NA	1194903	peptidase	PD	18090.3	53071.4	-2.9337	-1.55272	5.62443e-08	7.6038e-07	1.97478e-24	7.50415e-23
247	BB_0253	chr	lon1	1195090	ATP-dependent protease La	PD	16894.7	52735.7	-3.12143	-1.64221	9.87626e-06	8.41577e-05	1.65301e-24	6.64037e-23
256	BB_0262	chr	NA	1195099	M23 peptidase domain-containing protein	PD	463.766	1336.39	-2.88161	-1.52688	3.58307e-09	6.37696e-08	1.64424e-09	1.71244e-08
357	BB_0366	chr	apeA	1195203	aminopeptidase	PD	7685.98	19829	-2.57988	-1.36731	1.48081e-11	3.7855e-10	5.48694e-20	1.45559e-18
589	BB_0611	chr	clpP1	1195460	ATP-dependent Clp protease proteolytic subunit	PD	4781.17	18268	-3.82083	-1.93389	1.97082e-21	2.13152e-19	1.40053e-39	2.18794e-37
590	BB_0612	chr	clpX	1195461	ATP-dependent protease ATP-binding subunit ClpX	PD	6193.03	22243.1	-3.59163	-1.84464	3.99719e-20	4.01432e-18	1.7945e-32	1.48416e-30
591	BB_0613	chr	lon2	1195462	ATP-dependent protease La	PD	7113.23	16751	-2.35491	-1.23567	3.57402e-10	7.17867e-09	1.96416e-17	4.38351e-16
762	BB_0789	chr	ftsH	1195647	ATP-dependent zinc metalloprotease FtsH	PD	27295.3	116594	-4.27158	-2.09477	7.03225e-26	1.41248e-23	5.47273e-43	9.61832e-41
128	BB_0131	chr	recA	1194966	recombinase A	RR	7942.26	21879.5	-2.75482	-1.46196	2.24593e-13	8.09688e-12	7.29247e-23	2.50078e-21
422	BB_0436	chr	gyrB	1195281	DNA gyrase subunit B	RR	14647.8	38016.1	-2.59534	-1.37592	3.78018e-11	8.43641e-10	5.52773e-19	1.36351e-17
627	BB_0649	chr	groEL	1195501	chaperonin GroEL	SR	36751.8	73729.4	-2.00615	-1.00443	1.38687e-07	1.74102e-06	1.06961e-10	1.25322e-09
62	BB_0064	chr	fmt	1194900	methionyl-tRNA formyltransferase	TL	2799.86	6872.59	-2.45462	-1.2955	2.62811e-10	5.35526e-09	5.85084e-17	1.20975e-15
63	BB_0065	chr	def	1194901	peptide deformylase	TL	2150.81	6301.14	-2.92966	-1.55074	3.3811e-13	1.18846e-11	6.37795e-21	1.86821e-19
85	BB_0088	chr	lepA	1194924	elongation factor EF-4	TL	9923.58	20924.1	-2.10852	-1.07623	2.64299e-05	0.000197662	3.90401e-13	5.90219e-12
245	BB_0251	chr	leuS	1195088	leucine--tRNA ligase	TL	7798.7	21133.1	-2.70982	-1.4382	8.52013e-13	2.78588e-11	4.132e-22	1.35107e-20
331	BB_0339	chr	rplM	1195176	50S ribosomal protein L13	TL	8011.51	18270.6	-2.28055	-1.18938	2.2189e-05	0.000169553	5.27528e-15	9.50902e-14
381	BB_0390	chr	rplL	1195227	50S ribosomal protein L7/L12	TL	5178.62	11801.6	-2.2789	-1.18834	1.84521e-09	3.45915e-08	2.91638e-13	4.55604e-12
383	BB_0392	chr	rplA	1195229	50S ribosomal protein L1	TL	3998.34	8619.85	-2.15586	-1.10826	4.61214e-08	6.29579e-07	8.04434e-15	1.41379e-13
384	BB_0393	chr	rplK	1195230	50S ribosomal protein L11	TL	3316.99	12028.3	-3.62626	-1.85848	0.000212506	0.00120965	2.26609e-25	9.95665e-24
432	BB_0446	chr	aspS	1195291	aspartate--tRNA ligase	TL	3460.85	11052.9	-3.19369	-1.67523	5.456e-06	4.9174e-05	1.34226e-24	5.55065e-23
467	BB_0482	chr	rpsS	1195328	30S ribosomal protein S19	TL	3202.79	7540.32	-2.3543	-1.2353	1.58219e-06	1.64782e-05	4.40546e-15	8.04425e-14
468	BB_0483	chr	rplV	1195329	50S ribosomal protein L22	TL	3837.53	8626.3	-2.24788	-1.16856	1.51543e-08	2.21947e-07	1.16932e-13	1.86825e-12
480	BB_0495	chr	rpsE	1195341	30S ribosomal protein S5	TL	3500.2	7922.58	-2.26346	-1.17853	5.17256e-09	8.86905e-08	7.73038e-11	9.28967e-10
588	BB_0610	chr	tig	1195459	trigger factor	TL	7604.71	16922.3	-2.22524	-1.15396	8.99914e-05	0.000580403	9.52717e-14	1.59467e-12
675	BB_0698	chr	trmD	1195551	tRNA (guanine-N(1)-)-methyltransferase	TL	9452.3	21086.1	-2.23079	-1.15756	3.8309e-07	4.52625e-06	3.13798e-15	5.88266e-14
676	BB_0699	chr	rplS	1195552	50S ribosomal protein L19	TL	2193.56	5692.6	-2.59514	-1.37581	5.31248e-11	1.16708e-09	6.87321e-19	1.66616e-17
753	BB_0780	chr	rpmA	1195637	50S ribosomal protein L27	TL	617.055	1407.29	-2.28066	-1.18945	2.71911e-06	2.6366e-05	7.05383e-08	5.5406e-07
768	BB_0795	chr	bamA	1195653	outer membrane protein	TL	7299.19	16065.7	-2.20102	-1.13817	0.00377113	0.014027	1.67423e-11	2.1796e-10
141	BB_0144	chr	NA	1194979	glycine/betaine ABC transporter substrate-binding protein	TP	4493.23	14593	-3.24778	-1.69945	4.43428e-12	1.24692e-10	4.7198e-29	2.88524e-27
142	BB_0145	chr	NA	1194980	glycine/betaine ABC transporter permease	TP	2993.17	11142	-3.72248	-1.89626	4.89728e-20	4.59038e-18	2.21058e-37	3.10807e-35
143	BB_0146	chr	NA	1194981	glycine/betaine ABC transporter ATP-binding protein	TP	4794.46	11644	-2.42865	-1.28015	5.12637e-10	1.00107e-08	1.09145e-17	2.47512e-16
452	BB_0466	chr	NA	1195312	ABC transporter ATP-binding protein	TP	3070.47	8816.79	-2.87148	-1.52179	1.57895e-13	5.84211e-12	1.91479e-24	7.47831e-23
607	BB_0629	chr	fruA2	1195480	PTS system fructose-specific transporter subunit IIABC	TP	8481.34	25614.5	-3.0201	-1.5946	7.19287e-08	9.6316e-07	3.06538e-24	1.13419e-22
704	BB_0729	chr	yhcL	1195583	dicarboxylate/amino acid:cation symporter	TP	3422.26	11289.8	-3.29893	-1.722	1.00666e-16	5.24208e-15	2.70281e-32	2.11119e-30
906	BB_B22	cp26	pbuG1	1194414	guanine/xanthine permease	TP	9068.72	22867.9	-2.52162	-1.33435	2.49728e-11	5.75603e-10	7.39205e-19	1.76156e-17
913	BB_B29	cp26	malX2	1194412	PTS system transporter subunit IIBC	TP	23976.3	80358.8	-3.35159	-1.74485	2.40371e-18	1.60934e-16	1.77195e-29	1.13244e-27
129	BB_0132	chr	greA	1194967	transcription elongation factor GreA	TR	11333.8	24844.3	-2.19205	-1.13228	0.000312543	0.00167086	3.67769e-13	5.62048e-12
379	BB_0388	chr	rpoC	1195225	DNA-directed RNA polymerase subunit beta'	TR	24967.7	53382.3	-2.13805	-1.0963	1.11917e-08	1.76804e-07	3.29769e-13	5.09511e-12
380	BB_0389	chr	rpoB	1195226	DNA-directed RNA polymerase subunit beta	TR	24396	73167.1	-2.99914	-1.58455	6.90935e-16	3.34984e-14	5.41254e-26	2.62415e-24
385	BB_0394	chr	nusG	1195231	transcription termination/antitermination factor	TR	5102.48	11165.5	-2.18824	-1.12977	1.38013e-08	2.04259e-07	3.84766e-15	7.11817e-14
687	BB_0712	chr	rpoD	1195566	RNA polymerase sigma factor RpoD	TR	9298.5	21532.8	-2.31573	-1.21147	2.67405e-09	4.82014e-08	3.68315e-17	7.84623e-16
754	BB_0781	chr	cgtA	1195638	GTPase Obg	TR	2216.9	6834.88	-3.08308	-1.62437	4.99135e-15	2.19307e-13	2.62753e-20	7.3886e-19
152	BB_0157	chr	NA	1194992	hypothetical protein	U	654.717	1396.71	-2.1333	-1.09309	0.000338711	0.00178363	2.38031e-06	1.45509e-05
416	BB_0429	chr	NA	1195274	hypothetical protein	U	1518.67	5036.68	-3.31651	-1.72967	0.000114981	0.000713161	1.03565e-20	2.97169e-19
592	BB_0614	chr	NA	1195463	hypothetical protein	U	852.849	1748.41	-2.05009	-1.03568	1.34503e-05	0.000110592	6.09932e-08	4.81778e-07
673	BB_0696	chr	NA	1195549	hypothetical protein	U	994.515	2240.32	-2.25267	-1.17164	0.00543153	0.0191383	2.38411e-05	0.000120145
830	BB_A09	lp54	NA	1194329	hypothetical protein	U	778.593	1914.27	-2.45862	-1.29785	1.31915e-07	1.67093e-06	5.44923e-10	5.98563e-09
831	BB_A10	lp54	NA	1194330	hypothetical protein	U	362.031	1266.83	-3.49925	-1.80704	2.19584e-11	5.1456e-10	1.64243e-11	2.15819e-10
832	BB_A11	lp54	NA	1194331	hypothetical protein	U	345.442	1061.11	-3.07176	-1.61906	5.26188e-09	8.90303e-08	1.00769e-08	9.26018e-08
834	BB_A13	lp54	NA	1194333	hypothetical protein	U	100.656	651.636	-6.47387	-2.69463	6.2504e-15	2.66305e-13	1.27196e-11	1.70322e-10
855	BB_A40	lp54	NA	1194373	hypothetical protein	U	819.615	4300.28	-5.24671	-2.39141	5.41744e-26	1.32775e-23	3.65792e-48	1.28576e-45
856	BB_A41	lp54	NA	1194348	hypothetical protein	U	844.263	3969.21	-4.7014	-2.23309	4.67674e-22	5.97772e-20	9.50096e-37	1.2144e-34
857	BB_A42	lp54	NA	1194349	hypothetical protein	U	147.692	571.102	-3.86685	-1.95116	8.57794e-09	1.38627e-07	5.47526e-07	3.70107e-06
858	BB_A43	lp54	NA	1194350	hypothetical protein	U	295.485	708.538	-2.39789	-1.26176	1.89618e-05	0.000148113	5.43138e-05	0.000255402
860	BB_A45	lp54	NA	1194351	hypothetical protein	U	170.125	620.778	-3.64896	-1.86748	1.3169e-08	2.01257e-07	3.56421e-07	2.48083e-06
861	BB_A46	lp54	NA	1194375	hypothetical protein	U	554.645	2507.02	-4.52004	-2.17634	1.77632e-08	2.57474e-07	2.8938e-27	1.56488e-25
862	BB_A47	lp54	NA	1194376	hypothetical protein	U	191.31	815.531	-4.26287	-2.09182	5.27149e-07	5.97719e-06	3.85463e-10	4.27145e-09
863	BB_A48	lp54	NA	1194377	hypothetical protein	U	216.193	921.18	-4.26091	-2.09116	3.13881e-12	9.19409e-11	2.7361e-11	3.40439e-10
864	BB_A49	lp54	NA	1194378	hypothetical protein	U	53.6662	243.996	-4.54654	-2.18477	6.74442e-06	5.85349e-05	2.73558e-05	0.000136391
866	BB_A51	lp54	NA	1194380	hypothetical protein	U	152.109	961.887	-6.32368	-2.66076	1.05835e-08	1.69096e-07	9.75272e-16	1.8784e-14
897	BB_B10	cp26	NA	1194406	hypothetical protein	U	14690.7	32558.8	-2.21629	-1.14814	1.37522e-08	2.04259e-07	2.44162e-11	3.12083e-10
917	BB_C05	cp9	NA	NA	NA	U	1139.81	6863.03	-6.02118	-2.59005	8.54386e-08	1.12268e-06	7.05934e-45	1.98509e-42
919	BB_C07	cp9	NA	NA	NA	U	107.658	565.534	-5.25303	-2.39315	2.03692e-11	4.8541e-10	8.01938e-09	7.41792e-08
920	BB_C08	cp9	NA	NA	NA	U	323.796	1138.46	-3.51598	-1.81393	9.11056e-11	1.91186e-09	1.75066e-10	2.01756e-09
923	BB_C12	cp9	NA	NA	NA	U	1954.48	8800.83	-4.50289	-2.17085	0.000130705	0.000786167	5.14587e-29	3.01462e-27
932	BB_D14	lp17	NA	1194019	hypothetical protein	U	1386.94	3102.84	-2.23719	-1.16169	2.35903e-07	2.85931e-06	3.38281e-12	4.70914e-11
1013	BB_G31	lp28-2	NA	1194108	hypothetical protein	U	127.484	280.147	-2.19751	-1.13587	0.0056516	0.0196687	0.013584	0.0361043
1015	BB_G33	lp28-2	NA	1194110	hypothetical protein	U	1386.65	6467.13	-4.66387	-2.22153	2.32733e-24	3.63581e-22	3.40845e-44	7.98714e-42
1119	BB_K35	lp36	NA	1194255	hypothetical protein	U	1069.78	3145.59	-2.9404	-1.55601	0.00841078	0.0277595	2.54701e-12	3.65418e-11
1136	BB_L19	cp32-8	NA	1194672	hypothetical protein	U	199.706	688.198	-3.44606	-1.78495	2.44897e-08	3.49816e-07	2.2549e-07	1.61755e-06
1137	BB_L20	cp32-8	NA	1194673	hypothetical protein	U	218.655	545.643	-2.49546	-1.3193	6.79491e-05	0.00045278	0.000393485	0.00154106
1175	BB_M31	cp32-6	NA	1194582	hypothetical protein	U	138.656	400.31	-2.88708	-1.52961	4.38365e-05	0.000309719	0.000398829	0.00155765
1186	BB_N01	cp32-9	NA	1194725	hypothetical protein	U	345.24	1872.07	-5.42252	-2.43896	1.31498e-08	2.01257e-07	1.88132e-21	6.01168e-20
1187	BB_N02	cp32-9	NA	1194726	hypothetical protein	U	131.71	390.395	-2.96406	-1.56757	3.6582e-05	0.000266499	0.000310096	0.00122471
1188	BB_N03	cp32-9	NA	1194727	hypothetical protein	U	17.6452	75.6282	-4.28605	-2.09965	0.00946464	0.0303127	0.00183156	0.00622022
1189	BB_N04	cp32-9	NA	1194728	hypothetical protein	U	52.6322	182.424	-3.46601	-1.79328	0.000592292	0.00293226	0.00085633	0.00317678
1201	BB_N19	cp32-9	NA	1194703	hypothetical protein	U	141.791	446.404	-3.14832	-1.65458	5.99159e-06	5.26511e-05	4.66676e-05	0.000221671
1202	BB_N20	cp32-9	NA	1194704	hypothetical protein	U	210.091	1144.63	-5.44825	-2.44579	1.34774e-08	2.03755e-07	1.68026e-14	2.9166e-13
1203	BB_N21	cp32-9	NA	1194705		U	55.4195	208.151	-3.75592	-1.90917	0.000163335	0.000964913	0.000234237	0.000960166
1204	BB_N22	cp32-9	NA	1194706		U	182.061	720.899	-3.95966	-1.98538	7.3583e-10	1.41723e-08	2.01075e-08	1.70308e-07
1242	BB_O20	cp32-7	NA	1194629	hypothetical protein	U	238.222	684.965	-2.87532	-1.52372	8.76779e-07	9.55621e-06	4.75421e-06	2.70624e-05
1333	BB_R01	cp32-4	NA	1194556	hypothetical protein	U	44.5851	188.84	-4.2355	-2.08253	9.34387e-05	0.000594456	0.000123082	0.000532472
1336	BB_R04	cp32-4	NA	1194558	hypothetical protein	U	58.6339	179.69	-3.06461	-1.6157	0.00209585	0.00864154	0.00259756	0.0084934
1350	BB_R20	cp32-4	NA	1194535	hypothetical protein	U	35.4703	409.493	-11.5447	-3.52916	1.04676e-15	4.9058e-14	4.51047e-12	6.0978e-11
1352	BB_R22	cp32-4	NA	1194537	hypothetical protein	U	96.5543	400.074	-4.14352	-2.05086	1.64525e-07	2.0471e-06	7.87162e-06	4.30642e-05
1356	BB_R29	cp32-4	NA	1194544	hypothetical protein	U	458.113	1293.35	-2.82321	-1.49734	8.25702e-07	9.06982e-06	1.3911e-08	1.21484e-07
1358	BB_R32	cp32-4	NA	1194546	hypothetical protein	U	157.683	400.052	-2.53706	-1.34316	0.000247085	0.00135875	0.00126635	0.00451899
1362	BB_R36	cp32-4	bppA	1194550	BppA	U	48.4288	167.345	-3.45549	-1.78889	0.000984167	0.00453685	0.00136524	0.00481085
1386	BB_S33	cp32-3	NA	1194491	hypothetical protein	U	1396.14	2894.37	-2.07312	-1.0518	0.00376633	0.014027	6.51379e-09	6.1881e-08
